# Supplementary material for: Characterization of Mycobacterium tuberculosis strains in Beijing, China: drug susceptibility phenotypes and Beijing genotype family transmission
Source: BMC Infect Dis. 2018 Dec 14;18:658. doi: 10.1186/s12879-018-3578-7 (PMC6295058; doi:10.1186/s12879-018-3578-7)
Supplement: Supplementary file 4 — Detailed information about genotyping patterns and DST results isolated from 1189 M.tb strains in Beijing. (XLSX 123 kb) [file 12879_2018_3578_MOESM4_ESM.xlsx]

## Sheet: spo-vntr-dst
	Additional file : Detailed information about genotyping patterns and DST results isolated from 1189 M.tb strains in Beijing.
	ID	Spoligotype Octal code	lineage	12-VNTR												DST
																INH	RFP	SM	EMB
	BJTB090001	000000000003771	Beijing	5	6	2	2	6	5	4	4	2	4	4	5	R*	R	R	R
	BJTB090002	000000000003771	Beijing	5	3	2	2	0	4	8	3	3	4	4	5	R	R	R	R
	BJTB090003	000000000003771	Beijing	5	3	2	3	0	4	8	4	4	4	4	5	S#	S	R	S
	BJTB090004	000000000003771	Beijing	5	4	4	3	0	5	8	5	3	4	4	5	S	S	S	S
	BJTB090007	000000000003771	Beijing	4	5	2	3	1	5	8	3	3	4	3	5	R	S	S	S
	BJTB090008	000000000003771	Beijing	5	4	4	3	0	5	8	3	3	4	4	5	S	S	R	S
	BJTB090009	000000000003771	Beijing	5	4	2	3	3	5	8	3	3	4	4	5	S	S	S	S
	BJTB090010	000000000003771	Beijing	3	2	2	2	3	3	3	3	3	2	4	5	S	S	S	S
	BJTB090011	000000000003771	Beijing	3	4	2	2	3	3	3	3	3	2	4	5	S	S	S	S
	BJTB090012	000000000003771	Beijing	4	6	2	3	3	5	8	3	3	4	4	5	S	S	S	S
	BJTB090015	000000000003771	Beijing	5	5	2	3	3	5	3	5	3	4	4	5	R	R	R	R
	BJTB090016	000000000003771	Beijing	5	5	2	3	3	5	3	4	3	4	4	5	S	S	S	S
	BJTB090023	000000000003771	Beijing	5	4	2	3	3	4	3	3	3	4	4	5	S	S	S	S
	BJTB090027	757777777763771	MANU2	5	5	2	3	3	5	4	3	4	4	5	5	S	S	S	S
	BJTB090028	000000000003771	Beijing	5	5	2	2	3	6	3	4	4	4	4	5	R	R	S	S
	BJTB090029	000000000003771	Beijing	5	5	2	3	3	4	3	3	3	4	4	5	S	S	S	S
	BJTB090039	000000000003771	Beijing	5	6	2	3	3	5	4	3	4	4	4	5	R	S	S	S
	BJTB090040	000000000003771	Beijing	5	8	2	3	3	4	4	3	4	4	4	5	S	S	S	S
	BJTB090047	000000000003771	Beijing	4	6	5	2	2	5	4	1	4	4	4	5	S	S	S	S
	BJTB090057	000000000003731	Beijing-like	5	6	2	1	3	5	4	3	3	4	4	5	S	S	S	S
	BJTB090058	000000000003771	Beijing	4	5	5	3	3	5	4	1	3	4	4	5	S	S	S	S
	BJTB090059	777777777760731	T2	3	6	5	2	3	5	4	3	3	4	4	5	S	S	S	S
	BJTB090060	000000000003771	Beijing	5	5	5	2	3	3	4	5	3	4	4	5	R	R	S	R
	BJTB090064	777777777760731	T2	5	6	2	2	3	5	3	3	3	4	4	5	R	R	S	S
	BJTB090068	000000000003771	Beijing	5	6	5	2	3	3	3	3	3	4	4	5	R	S	R	R
	BJTB090069	000000000003601	Beijing-like	4	7	5	2	3	6	3	4	3	4	4	5	S	S	S	S
	BJTB090070	000000000003771	Beijing	6	6	5	2	3	5	3	4	4	4	4	5	R	S	S	R
	BJTB090083	000000000003771	Beijing	5	5	2	2	3	5	3	3	4	4	4	5	S	S	S	S
	BJTB090086	000000000003771	Beijing	5	6	2	2	6	5	3	4	4	4	6	5	R	S	R	S
	BJTB090088	000000000003771	Beijing	5	5	2	2	4	5	3	4	4	4	4	6	S	S	S	S
	BJTB090090	000000000003771	Beijing	5	5	2	2	3	5	3	5	4	4	4	5	S	S	S	S
	BJTB090093	000000000003771	Beijing	5	6	2	2	3	5	3	5	4	4	4	6	S	S	S	S
	BJTB090095	000000000003771	Beijing	5	4	2	2	3	5	3	3	4	4	4	5	S	S	S	S
	BJTB090096	000000000003771	Beijing	5	5	5	2	3	5	3	3	4	4	4	5	S	S	S	S
	BJTB090097	000000000003771	Beijing	5	6	2	2	3	5	3	5	4	4	4	5	S	S	S	S
	BJTB090103	000000000003771	Beijing	5	6	2	3	3	4	3	3	3	4	5	5	S	S	S	S
	BJTB090105	000000000003771	Beijing	4	4	3	3	6	4	5	3	3	4	4	5	S	S	S	S
	BJTB090108	000000000003771	Beijing	5	6	2	3	3	5	4	3	4	4	4	5	S	S	S	S
	BJTB090109	777777777763771	MANU2	5	5	2	2	3	5	4	3	4	4	4	6	S	S	S	S
	BJTB090110	000000000003771	Beijing	3	3	2	2	3	5	2	3	3	3	4	5	S	S	S	S
	BJTB090111	000000000003771	Beijing	5	4	2	2	3	5	2	4	3	3	5	5	S	S	R	S
	BJTB090135	000000000003771	Beijing	5	8	2	5	6	5	8	3	4	4	5	5	S	S	S	S
	BJTB090140	000000000003771	Beijing	5	6	6	3	3	4	3	3	3	4	4	5	R	R	R	S
	BJTB090141	000000000003771	Beijing	5	5	2	3	3	5	4	3	4	4	4	5	S	S	S	S
	BJTB090142	000000000003771	Beijing	5	5	2	3	6	5	4	3	4	4	4	5	R	R	R	R
	BJTB090143	000000000003771	Beijing	5	4	5	3	6	5	4	3	4	4	4	5	R	R	S	R
	BJTB090144	000000000003771	Beijing	5	4	5	3	3	5	4	3	4	4	4	5	R	R	R	S
	BJTB090145	777777707760771	T1	3	1	5	5	3	4	3	2	4	4	4	5	S	S	S	S
	BJTB090146	000000000003771	Beijing	5	5	5	4	3	5	4	3	4	4	4	5	R	R	R	S
	BJTB090148	000000000003771	Beijing	5	5	2	4	3	4	4	1	4	4	4	5	R	R	R	S
	BJTB090149	000000000003771	Beijing	4	6	4	2	2	5	4	3	4	4	4	5	S	S	S	S
	BJTB090153	000000000003771	Beijing	5	2	2	3	3	5	4	3	4	4	4	5	S	S	S	S
	BJTB090158	000000000003771	Beijing	5	5	5	3	3	5	4	3	4	4	4	5	S	S	S	S
	BJTB090159	000000000003771	Beijing	3	2	5	2	3	4	3	3	4	2	4	5	S	S	S	S
	BJTB090160	000000000003771	Beijing	5	5	2	6	7	6	8	3	4	4	6	5	S	S	S	S
	BJTB090162	000000000003771	Beijing	5	6	2	3	4	6	4	3	3	4	4	5	S	S	S	S
	BJTB090163	000000000003771	Beijing	5	4	2	3	3	6	4	3	3	4	4	5	S	S	S	S
	BJTB090190	000000000003771	Beijing	5	5	2	3	3	6	4	3	2	4	4	5	R	R	R	R
	BJTB090192	000000000003771	Beijing	5	4	2	3	8	6	4	3	3	4	4	5	R	S	R	S
	BJTB090193	000000000003771	Beijing	5	6	2	3	3	6	4	3	3	4	4	5	S	S	S	S
	BJTB090195	000000000003771	Beijing	4	6	2	3	3	6	2	5	4	4	4	5	S	S	R	S
	BJTB090196	000000000003771	Beijing	5	6	2	3	3	6	4	3	4	4	4	5	S	S	S	S
	BJTB090199	676773777777600	BCG	3	6	2	3	4	5	4	5	3	4	4	5	S	S	S	S
	BJTB090201	000000000003771	Beijing	5	5	2	3	3	6	4	4	4	4	4	5	S	S	S	S
	BJTB090202	000000000003771	Beijing	5	5	2	3	3	6	4	3	4	4	4	5	S	S	S	S
	BJTB090203	000000000003771	Beijing	5	5	2	2	7	6	4	3	4	4	4	5	S	S	S	S
	BJTB090204	000000000003771	Beijing	4	6	2	3	3	6	4	3	4	4	4	5	S	S	S	S
	BJTB090207	000000000003771	Beijing	5	6	2	3	7	6	4	3	4	4	4	5	S	S	S	S
	BJTB090208	000000000003771	Beijing	5	6	2	3	3	6	4	3	4	4	4	5	S	S	S	S
	BJTB090209	000000000003771	Beijing	5	5	2	3	3	6	4	3	4	4	4	5	S	S	S	S
	BJTB090211	000000000003771	Beijing	5	5	2	3	7	3	4	3	4	4	4	5	S	S	S	S
	BJTB090212	000000000003771	Beijing	5	6	2	3	3	6	4	3	4	4	4	5	R	R	R	R
	BJTB090213	000000000003771	Beijing	5	6	5	1	3	6	4	3	4	4	4	5	S	S	S	S
	BJTB090214	000000000003771	Beijing	5	6	2	3	7	6	4	3	4	4	4	5	S	S	S	S
	BJTB090215	000000000003771	Beijing	5	5	2	3	3	6	4	3	4	4	4	5	R	S	S	S
	BJTB090216	000000000003711	Beijing-like	6	5	2	3	3	3	4	5	4	4	4	5	S	S	S	S
	BJTB090217	000000000003771	Beijing	5	6	2	3	3	6	4	3	4	4	4	5	S	S	S	S
	BJTB090218	777777777760731	T2	5	4	2	2	3	5	2	4	3	2	2	5	S	S	S	S
	BJTB090225	000000000003771	Beijing	4	3	4	3	4	6	3	4	4	4	4	5	S	S	R	S
	BJTB090228	000000000003771	Beijing	5	6	2	3	4	3	4	5	4	4	4	5	R	R	R	R
	BJTB090235	000000000003771	Beijing	1	3	2	3	7	5	4	5	3	4	4	5	R	S	R	S
	BJTB090238	000000000003771	Beijing	5	6	2	2	5	5	4	6	4	4	4	5	S	S	S	S
	BJTB090239	000000000003771	Beijing	5	6	2	2	4	5	4	5	4	4	4	5	S	S	S	S
	BJTB090240	000000000003771	Beijing	5	6	2	3	4	5	4	5	3	4	4	5	S	S	S	S
	BJTB090244	000000000003771	Beijing	5	6	2	3	4	3	4	5	4	4	4	5	R	R	S	R
	BJTB090245	000000000003771	Beijing	5	5	2	3	4	5	4	5	4	4	4	5	R	R	R	S
	BJTB090246	000000000003771	Beijing	5	6	2	3	4	4	4	5	4	4	4	5	S	S	S	S
	BJTB090248	000000000003771	Beijing	5	6	2	3	3	5	4	5	4	4	4	5	S	S	S	S
	BJTB090250	000000000003731	Beijing-like	5	7	2	3	3	5	4	5	4	4	4	5	S	S	S	S
	BJTB090251	000000000003771	Beijing	5	6	2	3	3	5	4	5	4	4	4	5	S	S	S	S
	BJTB090252	000000000003771	Beijing	5	5	2	3	3	6	4	5	4	4	4	5	R	R	R	S
	BJTB090253	000000000003771	Beijing	5	6	2	3	3	5	8	5	4	4	4	5	S	S	S	S
	BJTB090254	000000000003771	Beijing	4	5	3	3	3	5	4	5	4	4	4	5	R	R	R	R
	BJTB090256	000000000003771	Beijing	5	5	2	3	4	5	4	5	4	4	4	5	S	S	S	S
	BJTB090257	000000000000371	Beijing-like	5	6	2	2	3	4	4	5	4	4	4	5	R	S	R	S
	BJTB090258	000000000003771	Beijing	5	6	2	3	4	5	2	5	4	4	4	5	S	S	S	S
	BJTB090259	000000000003771	Beijing	5	6	2	3	4	5	4	5	4	4	4	5	R	R	R	R
	BJTB090260	000000000003771	Beijing	5	5	2	3	4	5	8	5	4	2	4	5	S	S	S	S
	BJTB090261	677777777460771	New found	2	3	2	2	3	5	7	6	3	4	4	3	S	S	S	S
	BJTB090262	000000000003771	Beijing	5	4	2	3	3	5	8	5	4	4	4	5	S	S	S	S
	BJTB090263	000000000003771	Beijing	4	6	3	3	4	7	8	5	4	4	4	5	R	S	R	S
	BJTB090264	000000000003771	Beijing	5	3	2	2	3	5	8	5	4	2	4	5	S	S	S	S
	BJTB090265	777777777530771	MANU3	3	3	2	3	3	5	7	5	3	4	4	5	S	S	S	S
	BJTB090266	000000000003771	Beijing	5	6	2	4	3	5	8	5	4	4	4	5	S	S	S	S
	BJTB090267	000000000003771	Beijing	5	6	2	3	3	6	8	5	3	4	2	5	S	S	S	S
	BJTB090268	000000000003771	Beijing	5	6	2	3	3	4	8	5	4	2	4	5	S	S	S	S
	BJTB090269	577737777760771	T3	3	3	2	2	3	4	7	5	3	2	4	5	S	S	S	S
	BJTB090270	777777403760771	T1	3	4	2	3	2	5	7	6	3	2	4	5	S	S	S	S
	BJTB090271	000000000003771	Beijing	4	6	2	2	3	6	7	5	4	4	4	5	S	S	S	S
	BJTB090272	000000000003771	Beijing	5	5	2	2	3	6	8	5	3	4	3	5	R	R	R	R
	BJTB090273	000000000003771	Beijing	5	4	2	3	3	6	7	4	4	4	4	5	S	S	S	S
	BJTB090274	000000000003771	Beijing	5	3	2	2	3	6	7	5	3	4	4	5	S	S	S	S
	BJTB090275	000000000003770	Beijing-like	5	5	2	5	2	6	7	5	4	4	4	5	R	R	R	R
	BJTB090276	000000000003771	Beijing	3	4	2	2	4	6	5	5	3	2	4	5	R	S	S	S
	BJTB090277	777673777760731	New found	5	5	2	3	4	6	8	5	4	4	4	5	S	S	S	S
	BJTB090278	000000000003771	Beijing	5	5	2	3	4	6	8	5	3	4	4	5	S	S	S	S
	BJTB090279	000000000003771	Beijing	4	6	4	3	4	6	8	5	4	4	5	5	S	S	R	S
	BJTB090280	000000000003771	Beijing	5	6	2	2	4	6	8	5	4	4	4	5	R	R	R	R
	BJTB090281	000000000003771	Beijing	5	6	2	2	4	6	8	5	4	4	4	5	S	S	S	S
	BJTB090282	000000000003771	Beijing	5	5	2	3	3	6	8	5	4	4	4	5	S	S	R	S
	BJTB090283	000000000003771	Beijing	5	6	2	3	3	6	8	5	4	4	3	5	S	S	S	S
	BJTB090284	000000000003771	Beijing	5	6	2	3	3	6	8	5	4	4	4	5	S	S	S	S
	BJTB090285	000000000003771	Beijing	4	5	2	2	3	6	8	5	4	4	4	5	R	S	R	S
	BJTB090286	000000000003771	Beijing	3	3	2	3	3	5	7	5	3	3	4	5	S	S	R	S
	BJTB090287	777777777760711	T1	4	6	2	3	3	6	8	5	4	4	4	5	S	S	S	S
	BJTB090288	000000000003771	Beijing	5	6	2	3	6	13	12	4	4	4	4	5	S	S	S	S
	BJTB090289	000000000003771	Beijing	4	5	3	2	3	6	8	5	2	4	4	5	R	R	R	R
	BJTB090290	000000000003771	Beijing	3	6	2	3	3	6	8	5	4	4	4	5	R	S	S	S
	BJTB090291	000000000003771	Beijing	5	5	2	3	3	6	8	5	1	4	3	5	S	S	S	S
	BJTB090293	000000000003771	Beijing	5	5	2	3	3	6	8	5	3	4	3	5	R	R	R	R
	BJTB090294	000000000003771	Beijing	5	5	2	3	3	6	8	5	4	4	4	5	S	S	S	S
	BJTB090296	000000000003771	Beijing	4	5	2	3	3	6	8	5	4	4	4	5	R	R	R	S
	BJTB090297	000000000003771	Beijing	3	7	4	3	3	6	8	5	4	4	4	5	S	S	S	S
	BJTB090299	777777667773771	New found	5	4	2	3	3	6	8	5	4	4	4	5	S	S	S	S
	BJTB090300	000000000003771	Beijing	4	6	2	3	3	6	9	5	4	4	4	5	S	S	S	S
	BJTB090301	000000000003771	Beijing	2	6	2	3	3	6	8	5	4	4	4	5	S	S	S	S
	BJTB090302	000000000003771	Beijing	5	6	2	3	7	6	4	5	4	4	4	5	S	S	S	S
	BJTB090303	777777667773771	New found	5	5	2	3	7	6	4	5	4	4	4	5	R	R	R	R
	BJTB090304	000000000003771	Beijing	4	4	2	3	3	6	8	5	4	4	4	5	S	S	S	S
	BJTB090305	000000000003771	Beijing	7	4	2	3	3	6	8	5	4	4	4	5	S	S	S	S
	BJTB090306	000000000003771	Beijing	5	4	2	3	3	6	7	5	4	4	4	5	R	S	R	S
	BJTB090307	000000000003771	Beijing	5	7	2	3	3	5	4	6	4	4	4	5	S	S	S	S
	BJTB090308	000000000003771	Beijing	5	5	2	3	3	6	8	5	4	4	4	5	S	S	S	S
	BJTB090309	000000000003771	Beijing	5	5	2	3	3	6	8	5	4	4	4	5	S	S	S	S
	BJTB090310	000000000003771	Beijing	5	5	2	3	3	6	8	5	4	4	4	5	S	S	S	S
	BJTB090311	000000000003771	Beijing	4	4	4	3	3	6	8	5	4	4	4	5	S	S	S	S
	BJTB090312	000000000003771	Beijing	5	4	2	3	3	3	4	5	4	4	4	5	S	S	S	S
	BJTB090313	000000000003771	Beijing	5	6	2	3	3	6	8	5	4	2	4	5	S	S	S	S
	BJTB090314	000000000003771	Beijing	5	6	2	3	3	5	8	5	4	4	4	5	S	S	R	S
	BJTB090315	000000000003771	Beijing	5	6	2	3	7	5	8	5	4	4	4	5	R	R	S	R
	BJTB090316	000000000003771	Beijing	5	6	2	3	3	5	8	5	4	4	4	5	S	S	S	S
	BJTB090317	777740007760771	T1	5	5	2	2	3	5	4	3	1	4	4	5	S	S	S	S
	BJTB090318	000000000003771	Beijing	1	6	2	2	3	5	2	4	4	2	2	5	R	S	R	S
	BJTB090320	000000000003771	Beijing	5	3	2	3	3	5	4	5	4	4	4	5	S	S	S	S
	BJTB090322	000000000000171	Beijing-like	7	6	2	3	3	5	4	5	4	2	4	5	R	R	R	R
	BJTB090323	000000000003771	Beijing	5	4	2	3	3	3	4	5	4	4	4	5	S	S	S	S
	BJTB090324	000000000003771	Beijing	5	6	2	3	3	3	4	5	2	4	4	5	S	S	R	S
	BJTB090327	000000000003771	Beijing	5	5	2	3	3	5	4	3	4	4	2	5	R	R	R	R
	BJTB090328	000000000003771	Beijing	5	2	2	3	3	5	4	5	4	4	4	5	S	S	S	S
	BJTB090331	000000000003771	Beijing	5	6	2	4	3	5	4	5	4	4	4	5	R	R	R	S
	BJTB090332	777757777760731	T2	1	6	2	2	3	5	3	3	4	2	2	5	S	S	S	S
	BJTB090333	777777777760771	T1	1	4	2	2	7	5	3	4	4	2	2	5	S	S	S	S
	BJTB090334	000000000003771	Beijing	5	5	2	2	3	3	4	5	3	4	4	5	S	S	S	S
	BJTB090338	777777777560771	T1	1	5	2	2	3	5	3	4	4	2	2	5	S	S	S	S
	BJTB090339	000000000003771	Beijing	6	5	4	3	3	3	4	5	4	4	4	5	S	S	S	S
	BJTB090340	000000000003771	Beijing	5	7	2	3	3	5	4	5	3	4	4	5	S	S	S	S
	BJTB090341	000000000003771	Beijing	5	5	2	3	3	5	4	5	4	4	4	5	R	S	R	S
	BJTB090342	000000000003771	Beijing	5	6	2	3	3	6	4	5	4	4	4	5	S	S	S	S
	BJTB090343	777777777760771	T1	3	4	1	2	3	5	3	5	3	2	4	5	S	S	S	S
	BJTB090344	000000000003771	Beijing	5	5	2	3	3	4	4	5	4	4	4	5	S	S	S	S
	BJTB090345	000000000003731	Beijing-like	4	5	4	3	3	5	5	5	4	4	4	5	S	S	S	S
	BJTB090346	000000000003771	Beijing	5	5	2	3	3	3	3	3	4	4	4	5	S	S	S	S
	BJTB090347	000000000003771	Beijing	5	2	2	3	7	3	4	7	4	4	4	5	S	S	S	S
	BJTB090348	000000000003771	Beijing	5	6	2	2	3	5	4	5	4	4	4	5	S	S	S	S
	BJTB090350	000000000003771	Beijing	4	4	2	3	3	3	5	5	4	4	4	5	S	S	S	S
	BJTB090351	000000000003771	Beijing	4	6	2	3	3	5	4	5	4	4	4	5	S	S	S	S
	BJTB090352	703777700000171	CAS	4	2	4	7	3	5	4	3	1	2	4	5	S	S	S	S
	BJTB090353	000000000003771	Beijing	4	6	4	3	3	5	4	3	1	4	4	5	S	S	S	S
	BJTB090354	177777777777731	New found	5	6	2	3	3	5	4	3	1	4	4	5	S	S	S	S
	BJTB090355	777777777760771	T1	3	2	2	2	3	5	3	3	0	2	4	5	S	S	S	S
	BJTB090356	000000000003771	Beijing	5	5	2	3	3	5	4	3	1	4	4	5	S	S	S	S
	BJTB090357	777777777760731	T2	1	6	2	2	3	5	3	3	0	2	2	5	S	S	S	S
	BJTB090406	000000000003771	Beijing	5	5	2	3	3	5	3	3	1	4	4	5	S	S	S	S
	BJTB090407	000000000003771	Beijing	4	6	4	3	3	5	4	3	1	4	4	5	S	S	S	S
	BJTB090408	777743777400000	New found	5	7	2	3	3	5	4	3	1	4	4	5	S	S	S	S
	BJTB090409	000000000003771	Beijing	4	6	3	1	3	4	4	3	1	4	4	6	S	S	S	S
	BJTB090411	000000000003771	Beijing	5	4	2	2	3	4	4	3	1	4	4	5	S	S	S	S
	BJTB090412	000000000003771	Beijing	5	5	2	3	1	4	4	3	1	4	4	5	R	S	S	S
	BJTB090413	000000000003771	Beijing	5	6	2	3	3	4	4	2	1	4	4	5	S	S	S	S
	BJTB090414	000000000003771	Beijing	5	5	2	3	2	4	4	3	1	4	4	5	S	S	S	S
	BJTB090415	777777777760731	T2	5	3	2	3	3	3	4	3	1	4	4	5	S	S	S	S
	BJTB090417	777777777760731	T2	5	6	2	3	3	3	4	3	1	4	4	5	S	S	S	S
	BJTB090418	000000000003771	Beijing	5	7	2	3	3	5	4	3	1	4	4	5	S	S	S	S
	BJTB090419	000000000003571	Beijing-like	5	5	2	3	3	5	4	3	1	4	4	5	S	S	S	S
	BJTB090420	000000000003771	Beijing	4	7	3	3	4	3	4	3	2	4	4	5	S	S	S	S
	BJTB090421	000000000003771	Beijing	5	7	2	3	3	5	4	3	1	4	4	5	S	S	S	S
	BJTB090422	000000000003631	Beijing-like	5	2	2	3	3	6	4	3	1	4	4	5	R	S	S	S
	BJTB090423	000000000003771	Beijing	4	5	4	3	3	5	4	5	4	4	4	5	S	S	S	S
	BJTB090424	000000000003771	Beijing	1	5	2	2	3	5	2	4	4	2	2	5	S	S	S	S
	BJTB090425	000000000003771	Beijing	5	2	2	2	3	4	4	2	4	4	4	5	R	R	R	R
	BJTB090427	000000000003771	Beijing	5	2	2	3	2	5	4	5	4	4	4	5	S	S	S	S
	BJTB090428	000000000003771	Beijing	3	7	3	3	2	4	2	4	3	4	4	5	S	S	S	S
	BJTB090430	000000000003771	Beijing	3	5	2	2	0	5	2	5	2	2	4	5	S	S	S	S
	BJTB090431	000000000003771	Beijing	5	6	2	3	2	5	4	5	4	4	4	5	S	S	S	S
	BJTB090432	000000000003711	Beijing-like	4	6	2	3	2	5	4	5	4	4	4	5	S	S	S	S
	BJTB090433	000000000003771	Beijing	4	6	4	2	2	5	4	5	4	4	4	5	S	S	S	S
	BJTB090434	000000000003771	Beijing	5	6	2	3	2	5	4	5	4	4	4	5	S	S	S	S
	BJTB090436	000000000003771	Beijing	5	4	2	3	2	6	4	6	4	4	4	5	S	S	S	S
	BJTB090437	000000000003771	Beijing	5	5	2	3	2	5	4	5	4	2	4	5	S	S	S	S
	BJTB090438	000000000003771	Beijing	5	6	2	3	2	6	4	5	3	4	2	5	R	R	S	R
	BJTB090439	000000000003771	Beijing	5	6	2	3	2	5	4	5	4	4	5	5	S	S	S	S
	BJTB090440	000000000003771	Beijing	5	2	2	3	4	5	4	5	3	4	4	5	S	S	S	S
	BJTB090442	000000000003771	Beijing	4	5	4	1	3	5	4	5	2	4	4	5	R	S	R	S
	BJTB090443	000000000003771	Beijing	5	5	2	3	4	3	4	6	3	4	4	5	S	S	S	S
	BJTB090444	000000000003771	Beijing	5	5	2	3	3	5	4	5	4	4	2	5	R	R	R	R
	BJTB090445	000000000003771	Beijing	5	5	2	3	3	5	4	5	3	4	4	5	R	S	S	S
	BJTB090446	000000000003771	Beijing	3	4	2	3	3	3	3	5	4	2	4	5	S	S	S	S
	BJTB090448	000000000003771	Beijing	5	4	2	2	3	5	4	5	4	4	4	5	S	S	S	S
	BJTB090449	000000000003771	Beijing	5	5	2	0	7	5	4	3	3	4	4	5	R	S	R	S
	BJTB090450	000000000003771	Beijing	5	4	2	0	7	5	4	3	4	4	4	5	S	S	S	S
	BJTB090451	000000000003771	Beijing	6	5	2	0	6	5	4	3	4	4	4	5	S	S	S	S
	BJTB090453	000000000003771	Beijing	5	6	2	0	5	5	8	3	4	4	4	5	S	S	S	S
	BJTB090454	777777770763771	New found	5	4	2	0	3	5	3	3	4	4	4	5	S	S	S	S
	BJTB090455	000000000003771	Beijing	5	5	2	0	6	5	8	1	4	4	4	5	S	S	S	S
	BJTB090456	000000000003771	Beijing	4	6	2	0	3	6	8	3	4	4	4	5	S	S	S	S
	BJTB090457	000000000003771	Beijing	3	1	3	2	3	2	3	3	3	4	4	5	S	S	S	S
	BJTB090458	000000000003771	Beijing	5	5	2	0	3	5	8	3	4	4	4	5	S	S	S	S
	BJTB090459	777777777777771	U	5	5	2	0	3	5	8	4	3	4	4	5	S	S	S	S
	BJTB090460	000000000003771	Beijing	5	5	2	3	3	5	8	3	4	4	4	5	S	S	S	S
	BJTB090461	000000000003771	Beijing	5	6	2	0	3	5	8	3	4	4	4	5	S	S	S	S
	BJTB090462	777737777760771	T3	3	5	2	3	3	3	3	3	1	2	4	5	R	S	R	S
	BJTB090463	000000000003771	Beijing	6	6	2	0	7	5	4	5	3	4	4	5	S	S	S	S
	BJTB090464	777777777760771	T1	5	6	2	0	3	5	4	5	3	4	4	5	S	S	S	S
	BJTB090465	000000000003771	Beijing	4	6	2	0	3	5	4	3	3	4	4	5	S	S	S	S
	BJTB090466	777777777767771	New found	5	6	2	0	3	5	4	3	4	2	2	5	R	S	S	S
	BJTB090467	000000000003771	Beijing	5	6	2	0	6	5	4	3	4	4	5	5	S	R	S	S
	BJTB090468	000000000003771	Beijing	5	4	2	0	7	5	3	3	3	4	4	5	S	S	S	S
	BJTB090469	000000000003771	Beijing	5	6	2	0	7	5	3	3	3	4	4	5	S	S	S	S
	BJTB090470	577737777760771	T3	5	5	2	0	7	5	3	3	4	4	4	5	S	S	S	R
	BJTB090471	000000000003771	Beijing	1	6	2	0	7	5	3	3	2	4	4	5	S	S	S	S
	BJTB090472	000000000003771	Beijing	5	6	2	0	2	5	3	3	3	4	4	5	R	R	R	S
	BJTB090473	777777777760771	T1	5	3	0	0	2	5	3	3	3	4	4	5	S	S	S	S
	BJTB090474	000000000003771	Beijing	5	5	2	0	2	5	3	3	3	4	4	5	S	S	S	S
	BJTB090475	000000000003771	Beijing	3	6	2	0	2	2	3	3	4	3	4	5	S	S	S	S
	BJTB090476	000000000003771	Beijing	5	2	2	0	2	5	2	3	4	4	4	5	S	S	S	S
	BJTB090477	000000000003771	Beijing	4	5	2	0	7	4	3	4	3	4	4	5	S	S	S	S
	BJTB090478	000000000003771	Beijing	5	7	2	0	7	3	3	3	4	4	4	5	S	S	S	S
	BJTB090479	000000000003771	Beijing	5	6	2	0	2	5	3	3	5	4	4	5	S	S	S	S
	BJTB090480	000000000003771	Beijing	5	6	2	0	2	5	3	3	2	4	4	5	S	S	S	S
	BJTB090481	000000000003771	Beijing	3	6	2	0	2	5	3	3	4	4	2	5	S	S	S	R
	BJTB090482	000000000003771	Beijing	5	3	2	2	3	3	3	3	2	2	4	5	S	S	R	S
	BJTB090483	000000000003771	Beijing	3	5	2	3	3	5	8	3	4	4	4	5	R	R	R	R
	BJTB090484	000000000003771	Beijing	6	5	2	3	7	5	8	3	4	4	4	5	S	S	S	S
	BJTB090486	000000000003771	Beijing	5	5	2	0	2	5	4	3	4	4	4	5	R	S	R	S
	BJTB090487	000000000003771	Beijing	5	6	2	0	3	6	4	3	4	4	4	5	S	S	S	S
	BJTB090488	777741000000000	New found	5	5	1	0	7	5	4	3	4	4	4	5	R	S	S	S
	BJTB090489	000000000003771	Beijing	4	5	2	0	7	7	4	3	4	4	4	5	S	S	S	S
	BJTB090490	000000000003771	Beijing	5	1	3	3	6	3	8	2	2	4	4	5	S	S	R	S
	BJTB090491	777777777760771	T1	5	8	2	3	7	5	4	3	4	4	4	5	S	S	S	S
	BJTB090492	000000000003771	Beijing	3	2	2	0	4	3	4	1	4	2	4	5	S	S	S	S
	BJTB090494	000000000003771	Beijing	5	5	2	0	3	4	3	3	4	4	4	5	S	S	S	S
	BJTB090496	777717777763771	New found	3	5	2	0	3	5	4	3	4	4	4	5	S	S	S	S
	BJTB090497	000000000003771	Beijing	4	4	3	0	3	4	4	3	4	4	4	5	S	S	S	S
	BJTB090498	000000000003771	Beijing	5	5	2	0	7	6	4	3	4	4	4	5	R	R	R	S
	BJTB090499	577777377760771	New found	5	5	2	0	7	5	4	3	4	4	4	5	S	S	S	S
	BJTB090500	000000000003771	Beijing	5	6	2	0	7	5	4	3	4	4	4	5	S	S	S	S
	BJTB090501	000000000003771	Beijing	4	7	2	0	3	4	4	3	3	4	4	5	S	S	S	S
	BJTB090502	000000000003771	Beijing	3	3	2	0	3	3	3	4	4	2	4	5	S	S	S	S
	BJTB090503	000000000003771	Beijing	5	5	2	0	3	5	4	3	3	4	4	5	S	S	S	S
	BJTB090504	000000000003731	Beijing-like	5	5	2	0	7	5	4	3	2	4	4	5	S	S	S	S
	BJTB090505	000000000003771	Beijing	4	6	3	0	7	5	4	3	4	4	4	5	S	S	S	S
	BJTB090506	000000000003771	Beijing	5	6	2	0	7	5	4	3	3	4	4	5	S	S	S	R
	BJTB090552	000000000003771	Beijing	3	5	2	3	6	5	8	3	3	4	4	5	S	S	S	S
	BJTB090553	777777707770771	MANU3	3	7	2	3	6	5	8	3	3	4	4	5	S	S	R	S
	BJTB090554	000000000003771	Beijing	4	7	4	3	6	5	4	3	3	4	4	5	S	S	S	S
	BJTB090555	777777777767771	New found	5	5	3	3	6	5	8	5	3	4	4	5	S	S	S	S
	BJTB090556	777777777773771	MANU1	5	6	2	3	3	5	8	3	3	4	4	5	S	S	S	S
	BJTB090557	000000000003771	Beijing	4	5	2	2	3	5	4	3	3	2	4	5	S	S	S	S
	BJTB090558	000000000003771	Beijing	4	3	2	3	3	3	3	4	3	2	4	5	S	S	S	S
	BJTB090559	000000000003771	Beijing	4	5	2	4	7	13	9	4	4	4	4	5	S	S	R	S
	BJTB090560	000000000003771	Beijing	5	3	2	2	1	5	3	5	3	2	4	5	S	S	S	S
	BJTB090561	000000000003771	Beijing	3	7	2	4	7	7	9	3	3	4	4	5	S	S	S	S
	BJTB090563	000000000003771	Beijing	5	7	2	3	3	4	9	3	4	4	4	5	S	S	S	S
	BJTB090565	000000000003771	Beijing	3	5	2	4	7	5	9	3	4	4	4	5	S	S	S	S
	BJTB090567	000000000000771	Beijing-like	4	4	2	3	4	5	8	3	4	4	4	5	R	S	R	S
	BJTB090569	000000000003771	Beijing	4	2	0	2	3	3	3	2	3	2	4	5	S	S	S	S
	BJTB090570	000000000003771	Beijing	5	5	2	3	3	7	9	3	4	4	4	5	R	S	S	S
	BJTB090571	000000000003771	Beijing	5	5	2	4	7	13	12	3	4	4	4	5	S	S	S	S
	BJTB090572	000000000003771	Beijing	5	6	2	3	3	5	8	5	4	4	4	5	S	S	S	S
	BJTB090573	000000000003771	Beijing	5	3	2	3	2	5	8	3	3	1	4	5	S	S	S	S
	BJTB090575	000000000003771	Beijing	5	7	4	3	2	4	8	3	4	4	4	5	R	R	R	S
	BJTB090576	000000000003771	Beijing	5	6	2	3	7	5	8	3	4	4	4	5	S	S	S	S
	BJTB090577	000000000003771	Beijing	5	5	2	3	3	4	8	3	4	4	4	5	S	S	S	S
	BJTB090578	000000000003771	Beijing	5	6	2	2	3	5		3	4	4	4	5	R	R	R	R
	BJTB090579	000000000003771	Beijing	4	5	2	3	3	5	4	3	4	4	4	5	S	S	S	S
	BJTB090580	000000000003771	Beijing	5	6	2	3	3	5	8	3	4	4	4	5	S	S	S	S
	BJTB090582	000000000003771	Beijing	3	6	2	3	1	5	8	3	3	4	4	5	S	S	S	S
	BJTB090583	000000000003771	Beijing	1	3	2	3	3	4	3	3	2	2	2	5	S	S	S	S
	BJTB090584	000000000003771	Beijing	4	6	2	4	7	13	12	2	4	4	4	5	S	S	S	S
	BJTB090585	000000000003771	Beijing	4	6	2	2	7	5	8	3	4	2	4	5	S	S	S	S
	BJTB090586	000000000003771	Beijing	3	6	4	1	7	4	8	3	4	4	4	5	S	S	S	S
	BJTB090587	000000000003771	Beijing	5	3	2	3	7	3	3	2	3	2	4	5	S	S	S	S
	BJTB090588	777777777720771	H3	5	6	1	2	3	5	4	3	4	4	4	5	R	S	S	S
	BJTB090589	777777777777771	U	5	4	2	4	7	7	11	3	4	4	3	5	R	R	R	R
	BJTB090590	000000000003771	Beijing	5	4	2	4	7	14	11	3	4	4	5	5	R	S	R	S
	BJTB090591	777717777760771	T1	4	4	2	4	8	14	12	2	4	4	4	5	R	S	R	S
	BJTB090592	000000000003771	Beijing	4	5	2	3	7	4	4	3	4	2	4	5	S	S	S	S
	BJTB090595	000000000003771	Beijing	4	2	2	3	3	3	3	3	3	2	5	5	S	S	S	S
	BJTB090634	000000000003771	Beijing	5	6	2	3	3	5	3	3	4	7	4	5	S	S	S	S
	BJTB090635	000000000003771	Beijing	5	5	2	3	2	5	2	3	3	6	4	5	R	R	R	R
	BJTB090636	000000000003771	Beijing	5	3	2	3	3	5	4	3	4	6	4	5	S	S	S	S
	BJTB090638	000000000003771	Beijing	4	7	4	3	3	5	4	3	4	4	4	5	S	S	S	S
	BJTB090639	777777567763771	New found	5	6	2	3	7	13	12	3	4	4	4	5	S	S	S	S
	BJTB090640	000000000003771	Beijing	5	7	2	3	3	5	4	3	4	2	4	5	S	S	S	S
	BJTB090641	777777777763771	MANU2	4	7	4	3	3	5	4	4	1	4	4	5	S	S	S	S
	BJTB090646	577777777760770	T1	3	2	2	2	3	3	3	3	1	2	4	5	S	S	S	S
	BJTB090647	777777777763771	MANU2	4	7	4	1	3	5	4	3	4	4	4	4	S	S	S	S
	BJTB090648	000000000003771	Beijing	3	5	2	3	3	5	4	3	4	4	4	5	S	S	R	S
	BJTB090651	000000000003771	Beijing	4	6	2	3	3	5	4	3	4	4	4	5	S	S	S	S
	BJTB090652	000000000003771	Beijing	5	6	2	3	3	5	4	3	3	4	4	5	S	S	S	S
	BJTB090653	000000000003771	Beijing	3	4	2	2	3	2	3	3	1	2	4	5	S	S	S	S
	BJTB090654	777777777760571	T1	4	5	3	3	3	5	4	3	1	4	4	5	S	S	S	S
	BJTB090655	000000000003771	Beijing	4	6	2	3	3	4	4	3	4	4	2	5	S	S	S	S
	BJTB090656	000000000003771	Beijing	4	6	4	3	1	5	3	3	3	4	2	5	S	S	S	S
	BJTB090657	000000000003771	Beijing	1	2	2	2	3	3	2	4	3	2	4	5	S	S	S	S
	BJTB090658	777737777763771	MANU2	5	5	2	2	3	4	3	3	4	4	4	5	S	S	S	S
	BJTB090659	000000000003771	Beijing	4	5	2	3	2	5	3	3	3	4	2	5	S	S	S	S
	BJTB090661	000000000003771	Beijing	5	5	2	3	3	5	3	3	3	4	4	5	S	S	S	S
	BJTB090662	000000000003771	Beijing	5	4	2	3	3	5	3	3	4	4	4	5	S	S	S	S
	BJTB090664	000000000003771	Beijing	4	4	3	3	3	3	3	3	4	4	4	5	S	S	S	S
	BJTB090665	000000000003771	Beijing	5	6	2	3	3	5	3	3	4	4	4	5	S	S	S	S
	BJTB090667	777777777760771	T1	1	6	2	2	3	5	2	2	4	2	4	5	S	S	S	S
	BJTB090668	000000000003771	Beijing	5	6	2	2	3	5	2	3	4	4	2	5	R	S	R	R
	BJTB090669	776560000003771	New found	5	6	2	3	3	5	3	3	4	4	4	5	S	S	S	S
	BJTB090670	776560000003771	New found	5	4	2	3	3	3	4	3	4	4	4	5	S	S	S	R
	BJTB090671	776560000003771	New found	5	6	2	4	3	5	3	3	4	4	4	5	S	S	S	S
	BJTB090672	776560000003771	New found	5	5	2	3	3	5	3	3	4	4	4	5	R	S	S	S
	BJTB090673	777777777763771	MANU2	5	6	2	2	3	5	3	3	4	4	4	5	S	S	S	S
	BJTB090674	777777777763771	MANU2	5	6	2	2	3	5	3	3	4	4	4	5	S	S	S	S
	BJTB090675	777777777763771	MANU2	6	6	2	3	7	5	8	3	4	4	4	5	S	S	S	R
	BJTB090676	777777777763771	MANU2	5	5	2	3	3	5	2	3	3	4	4	5	R	S	S	R
	BJTB090677	000000000003771	Beijing	5	4	2	4	6	5	11	3	4	4	4	5	R	S	S	S
	BJTB090678	777777777760771	T1	4	2	3	4	3	4	3	2	3	4	4	5	S	S	R	S
	BJTB090679	000000000003771	Beijing	5	5	2	3	3	5	2	3	4	4	4	5	S	S	S	R
	BJTB090680	000000000003771	Beijing	4	7	2	3	3	3	4	2	4	4	4	5	S	S	S	S
	BJTB090681	000000000003771	Beijing	5	6	2	3	2	7	4	3	4	4	4	5	S	S	S	R
	BJTB090682	000000000003771	Beijing	5	6	2	3	3	5	4	3	3	4	4	5	S	S	S	S
	BJTB090683	000000000003771	Beijing	5	6	2	3	3	5	4	2	4	4	4	5	S	S	S	S
	BJTB090684	000000000003771	Beijing	5	5	2	4	6	5	11	3	3	2	4	5	S	S	S	S
	BJTB090686	000000000003771	Beijing	5	6	2	3	3	5	4	3	4	4	4	5	S	S	S	S
	BJTB090687	777777777760700	T1	4	6	5	3	3	5	4	3	4	4	4	5	S	S	S	S
	BJTB090690	000000000003771	Beijing	4	5	2	3	3	5	4	3	4	4	4	5	S	S	S	S
	BJTB090691	777777777763771	MANU2	4	6	2	4	6	5	11	3	3	4	4	5	S	S	R	S
	BJTB090692	000000000003771	Beijing	4	5	2	4	6	5	11	3	2	4	4	6	S	S	S	S
	BJTB090693	000000000003771	Beijing	5	5	2	3	7	5	4	3	4	4	4	5	S	S	S	S
	BJTB090694	777777607763771	MANU2	5	6	3	3	7	5	10	3	4	4	4	5	R	S	R	R
	BJTB090695	000000000003771	Beijing	3	2	2	3	7	3	9	3	4	2	4	6	S	S	R	S
	BJTB090696	000000000003771	Beijing	5	6	2	3	7	5	4	3	4	4	4	5	S	S	S	R
	BJTB090697	000000000003771	Beijing	5	6	2	3	1	5	4	3	4	4	4	5	S	S	S	S
	BJTB090698	000000000003771	Beijing	5	5	2	3	4	5	3	3	4	4	4	5	S	S	S	S
	BJTB090704	000000000003771	Beijing	5	4	2	2	3	3	4	4	3	2	4	5	S	S	S	S
	BJTB090705	777777777760771	T1	5	2	2	2	3	5	8	3	4	4	4	5	S	S	S	S
	BJTB090706	000000000003771	Beijing	5	6	2	4	7	5	10	3	4	4	4	5	S	S	S	R
	BJTB090707	000000000003771	Beijing	5	6	2	3	3	5	8	3	4	4	4	5	S	S	S	S
	BJTB090708	000000000003771	Beijing	5	6	1	3	3	5	3	3	2	4	4	5	S	S	S	S
	BJTB090710	000000000003771	Beijing	5	5	2	3	3	5	2	3	3	4	5	5	S	S	S	R
	BJTB090711	000000000003771	Beijing	4	4	2	4	7	5	11	3	4	4	4	5	S	S	S	S
	BJTB090712	000000000003771	Beijing	5	5	2	2	3	5	3	3	4	4	5	5	S	S	S	S
	BJTB090713	000000000003771	Beijing	4	6	2	2	3	5	3	3	3	4	4	5	R	R	R	R
	BJTB090714	000000000003771	Beijing	5	6	2	3	3	5	8	3	4	4	4	5	S	S	S	S
	BJTB090715	000000000003771	Beijing	5	6	2	3	3	5	8	3	3	4	4	5	S	S	S	S
	BJTB090716	000000000003771	Beijing	5	5	2	3	3	5	3	3	4	4	4	2	S	S	S	S
	BJTB090717	000000000003771	Beijing	5	6	2	4	7	13	11	3	4	4	4	5	S	S	S	S
	BJTB090719	000000000003771	Beijing	5	6	2	3	2	5	8	3	4	4	4	5	S	S	S	S
	BJTB090720	000000000003771	Beijing	4	6	3	3	3	3	9	3	5	4	5	5	S	S	S	S
	BJTB090721	000000000003771	Beijing	1	5	2	2	3	4	3	2	4	2	2	5	S	S	S	S
	BJTB090725	000000000003771	Beijing	6	5	2	3	2	5	8	1	3	4	4	5	S	S	S	S
	BJTB090726	000000000003771	Beijing	5	6	2	3	7	13	11	3	4	4	4	5	S	S	S	S
	BJTB090727	000000000003731	Beijing-like	4	6	2	2	3	5	2	3	4	4	4	5	S	S	S	S
	BJTB090728	000000000003771	Beijing	5	6	2	3	3	5	3	3	5	4	4	4	S	S	S	R
	BJTB090729	000000000003771	Beijing	5	5	2	4	8	14	11	3	4	4	4	5	R	R	R	R
	BJTB090730	000000000003771	Beijing	5	6	2	3	3	5	3	3	5	4	3	5	S	S	S	R
	BJTB090731	000000000003771	Beijing	5	5	2	3	3	5	3	3	5	4	4	5	S	S	S	R
	BJTB090734	000000000003771	Beijing	5	6	4	3	3	5	3	3	3	4	4	5	S	S	R	S
	BJTB090735	000000000003771	Beijing	5	6	2	4	7	13	11	3	4	4	4	5	S	S	R	S
	BJTB090736	000000000003771	Beijing	5	5	2	3	3	5	3	3	4	4	4	5	S	S	S	R
	BJTB090738	000000000003771	Beijing	4	6	2	2	3	5	8	3	3	4	4	5	S	S	S	S
	BJTB090741	000000000003771	Beijing	7	5	2	3	3	5	3	3	3	4	4	5	S	S	S	S
	BJTB090742	000000000003771	Beijing	5	6	2	5	3	5	3	3	3	4	4	5	S	S	S	S
	BJTB090743	000000000003771	Beijing	4	5	4	4	7	6	11	3	4	4	4	5	S	S	S	S
	BJTB090744	000000000003771	Beijing	4	6	2	5	3	5	2	3	4	4	4	5	S	S	S	S
	BJTB090745	000000000003771	Beijing	5	6	2	5	4	5	3	3	4	4	4	5	S	S	S	S
	BJTB090746	000000000003771	Beijing	5	5	2	5	3	5	3	2	3	4	4	5	S	S	S	S
	BJTB090747	777777777760571	T1	5	3	2	5	3	3	3	4	4	2	4	5	S	S	S	S
	BJTB090748	777777777763771	MANU2	4	6	2	4	7	12	11	3	4	3	4	5	S	S	S	S
	BJTB090749	000000000003771	Beijing	5	6	2	5	3	3	8	3	4	4	4	6	S	S	S	S
	BJTB090750	000000000003771	Beijing	5	4	2	5	3	3	8	3	4	4	4	5	S	S	R	S
	BJTB090751	777737777760771	T3	5	5	2	4	7	14	11	2	4	4	4	5	S	S	S	S
	BJTB090752	000000000003771	Beijing	4	6	3	5	3	5	9	3	4	4	4	5	R	S	R	S
	BJTB090753	000000000003771	Beijing	3	3	2	3	7	5	11	3	2	2	4	5	R	S	S	S
	BJTB090754	000000000003771	Beijing	4	5	2	5	4	5	4	5	3	4	4	5	S	S	R	S
	BJTB090756	777577777760770	New found	3	6	2	5	3	5	8	3	4	4	2	5	S	S	S	S
	BJTB090757	000000000003771	Beijing	3	6	2	7	3	5	4	3	4	3	4	5	R	R	R	R
	BJTB090758	000000000003771	Beijing	5	5	2	7	4	5	4	3	4	4	4	5	S	S	S	S
	BJTB090759	000000000003771	Beijing	5	6	2	3	3	4	4	3	3	4	4	5	S	S	S	S
	BJTB090760	000000000003771	Beijing	5	5	2	5	3	5	4	3	3	4	4	5	R	R	R	R
	BJTB090761	000000000003771	Beijing	4	5	2	7	3	5	4	3	3	4	4	5	R	S	S	R
	BJTB090762	000000000001771	Beijing-like	4	6	2	5	4	3	3	2	3	2	4	5	S	S	S	S
	BJTB090763	000000000003771	Beijing	6	6	2	5	3	5	4	3	3	4	2	5	S	S	R	R
	BJTB090764	000000000003771	Beijing	1	6	2	7	3	4	3	3	3	4	4	5	R	R	S	R
	BJTB090765	000000000003760	Beijing-like	6	6	5	5	3	5	8	3	3	4	4	5	S	S	R	S
	BJTB090766	000000000003771	Beijing	4	3	2	5	4	3	3	3	3	2	4	5	S	S	S	S
	BJTB090767	777737777760771	T3	6	5	2	5	3	5	4	1	4	4	4	5	S	S	S	S
	BJTB090768	000000000003771	Beijing	3	5	2	5	3	5	4	2	4	4	4	5	S	S	S	S
	BJTB090769	000000000003771	Beijing	6	7	2	5	3	5	4	3	4	4	4	5	S	S	S	S
	BJTB090771	000000000003771	Beijing	6	5	4	5	3	5	8	3	3	4	4	5	R	R	R	R
	BJTB090772	000000000003771	Beijing	5	5	5	3	3	5	4	3	4	4	4	5	R	R	R	R
	BJTB090773	000000000003771	Beijing	3	5	2	5	3	5	3	3	4	4	4	5	S	S	S	S
	BJTB090774	000000000003771	Beijing	6	6	2	7	4	5	9	3	4	4	4	5	S	S	S	R
	BJTB090775	000000000003771	Beijing	5	5	1	2	3	5	4	3	4	4	4	5	S	S	R	S
	BJTB090776	000000000003771	Beijing	5	4	2	2	3	5	4	3	4	4	4	5	S	S	R	S
	BJTB090777	777777777760771	T1	5	6	2	2	3	5	4	3	4	4	4	5	S	S	S	S
	BJTB090778	000000000003771	Beijing	3	4	3	4	3	5	3	3	3	4	4	5	R	S	S	R
	BJTB090779	000000000003771	Beijing	4	2	2	2	4	5	4	3	3	4	4	5	S	S	R	R
	BJTB090780	000000000003771	Beijing	1	2	2	1	3	5	3	1	3	2	2	5	S	S	S	S
	BJTB090781	000000000003771	Beijing	5	5	2	2	3	5	3	3	3	4	2	5	S	S	S	S
	BJTB090782	000000000003771	Beijing	6	6	2	2	3	5	3	3	2	4	4	5	S	S	S	R
	BJTB090783	000000000003771	Beijing	4	2	4	1	3	5	3	3	3	4	4	5	R	S	R	R
	BJTB090786	000000000003771	Beijing	1	3	5	1	3	5	3	4	3	2	2	5	S	S	S	S
	BJTB090787	000000000003771	Beijing	4	6	2	2	2	5	3	5	4	4	4	5	S	S	S	R
	BJTB090789	000000000003771	Beijing	5	6	2	2	3	5	3	3	4	4	4	5	S	S	S	S
	BJTB090790	000000000003771	Beijing	5	6	2	1	2	5	3	4	4	4	4	5	S	S	S	S
	BJTB090791	777777777763771	MANU2	4	7	2	2	3	5	4	5	3	4	4	5	S	R	R	S
	BJTB090792	000000000003771	Beijing	5	6	2	3	3	5	3	5	3	4	4	5	S	R	S	S
	BJTB090794	000000000003711	Beijing-like	5	6	2	3	3	5	3	3	3	4	4	6	S	S	S	S
	BJTB090795	000000000003771	Beijing	5	5	2	3	3	3	3	3	4	4	4	5	S	S	S	S
	BJTB090797	777777777763771	MANU2	5	6	2	3	3	5	3	3	3	4	6	5	S	S	S	S
	BJTB090798	000000000003771	Beijing	5	7	2	3	3	5	4	3	4	4	4	5	S	S	S	S
	BJTB090799	777777777760771	T1	4	8	5	1	3	4	4	3	4	2	5	5	S	S	S	S
	BJTB090800	000000000003771	Beijing	5	6	2	3	3	5	3	3	4	4	4	5	R	R	R	S
	BJTB090802	777777777763771	MANU2	5	4	2	9	3	5	3	3	4	4	4	5	S	S	S	S
	BJTB090803	000000000003771	Beijing	6	6	2	7	3	5	3	3	3	4	4	5	S	S	S	R
	BJTB090804	000000000003771	Beijing	3	5	2	5	3	5	3	3	4	4	4	5	S	S	S	S
	BJTB090805	000000000003751	Beijing-like	1	6	2	7	3	3	4	3	4	2	2	5	S	S	S	S
	BJTB090806	777777777760751	T1	3	2	2	5	3	3	4	3	4	2	4	5	S	S	R	R
	BJTB090808	777777777763771	MANU2	4	6	4	1	6	4	4	3	4	4	4	6	S	S	S	S
	BJTB090853	000000000003771	Beijing	5	5	2	3	3	5	4	3	4	4	4	5	S	S	S	S
	BJTB090854	000000000003771	Beijing	5	5	2	3	2	5	4	2	4	4	4	5	S	R	S	S
	BJTB090855	000000000003771	Beijing	5	6	2	3	3	5	4	3	4	4	5	5	S	S	S	S
	BJTB090856	000000000003771	Beijing	5	5	4	3	3	2	4	3	3	4	4	5	S	R	S	S
	BJTB090858	000000000003771	Beijing	5	5	2	2	3	7	4	3	3	4	4	5	S	S	S	S
	BJTB090859	777777777760771	T1	3	5	2	2	3	3	3	3	3	2	4	5	S	S	R	S
	BJTB090860	000000000003771	Beijing	3	6	2	3	3	5	4	3	4	4	4	5	S	S	S	S
	BJTB090861	000000000003771	Beijing	5	6	2	4	4	5	15	3	4	4	4	5	S	S	R	S
	BJTB090862	000000000003771	Beijing	5	6	2	4	4	5	14	3	4	4	4	5	S	S	S	S
	BJTB090865	000000000003771	Beijing	5	5	3	4	4	5	15	3	3	4	6	5	S	S	S	S
	BJTB090866	000000000003771	Beijing	6	5	3	4	4	5	15	3	4	4	4	5	S	S	S	S
	BJTB090867	000000000003771	Beijing	5	6	2	4	4	5	9	3	4	4	4	5	S	S	S	S
	BJTB090868	000000000003771	Beijing	5	6	2	4	4	5	9	3	3	4	4	5	S	S	S	S
	BJTB090869	000000000003771	Beijing	5	6	2	4	4	5	15	3	4	4	4	5	S	S	S	S
	BJTB090870	000000000003771	Beijing	5	5	2	4	4	5	15	3	4	5	4	5	S	S	S	R
	BJTB090871	000000000003771	Beijing	4	6	2	4	4	5	15	3	4	4	4	5	S	S	S	S
	BJTB090872	777777677763771	MANU2	6	7	2	4	4	4	10	3	4	4	4	5	R	R	R	R
	BJTB090873	777777677763771	MANU2	4	2	4	5	3	3	15	3	4	4	4	5	S	S	S	S
	BJTB090874	000000000003771	Beijing	8	6	3	4	4	5	15	3	4	4	7	5	S	S	R	S
	BJTB090875	000000000003771	Beijing	4	4	2	4	4	5	15	3	4	4	4	5	S	S	S	S
	BJTB090876	000000000003771	Beijing	5	7	4	4	4	5	15	2	4	4	4	5	S	S	S	S
	BJTB090877	000000000003771	Beijing	5	5	2	4	4	5	15	4	3	4	4	5	S	S	S	R
	BJTB090878	000000000003771	Beijing	5	4	2	4	4	4	15	4	4	4	4	5	S	S	S	S
	BJTB090879	000000000003671	Beijing-like	5	6	2	4	4	4	15	3	4	4	4	5	S	S	S	S
	BJTB090880	777757777763771	New found	5	5	2	4	4	3	15	4	4	4	4	5	S	S	S	S
	BJTB090882	000000000003771	Beijing	5	6	2	4	4	5	13	3	4	4	4	5	S	S	R	S
	BJTB090883	000000000003771	Beijing	4	7	2	4	4	5	15	3	4	4	4	5	S	S	S	S
	BJTB090885	000000000003771	Beijing	9	5	2	4	4	5	15	3	4	4	4	5	S	S	S	R
	BJTB090886	400003743660771	New found	3	5	2	4	4	3	15	3	4	2	4	5	S	S	S	S
	BJTB090887	000000000003771	Beijing	5	5	2	4	4	5	15	3	4	4	4	5	S	S	S	S
	BJTB090888	000000000003771	Beijing	3	2	2	2	4	5	3	3	3	2	4	5	R	S	R	S
	BJTB090889	000000000003771	Beijing	5	5	2	4	4	5	15	3	4	4	6	5	S	S	S	S
	BJTB090890	000000000003771	Beijing	5	6	2	4	4	6	15	3	4	4	4	5	R	S	S	R
	BJTB090891	777777777760731	T2	3	4	2	3	4	3	15	3	3	2	4	5	S	S	S	S
	BJTB090892	000000000003771	Beijing	5	6	3	4	4	5	8	3	4	4	4	5	S	S	S	R
	BJTB090893	000000000003771	Beijing	4	5	2	4	4	5	15	3	4	4	4	5	S	S	S	S
	BJTB090894	000000000003771	Beijing	5	5	4	4	4	5	8	3	4	4	4	5	R	S	S	S
	BJTB090895	000000000003751	Beijing-like	4	20	2	4	4	5	15	3	4	4	4	5	S	S	S	S
	BJTB090896	000000000003771	Beijing	5	5	3	4	4	4	8	3	4	4	4	5	S	S	S	S
	BJTB090898	000000000003751	Beijing-like	5	5	2	4	4	5	15	3	4	4	4	5	S	S	S	S
	BJTB090899	000000000003751	Beijing-like	3	6	3	4	4	5	15	3	4	4	4	5	R	S	S	S
	BJTB090901	000000000003751	Beijing-like	5	6	2	4	4	5	15	3	4	4	4	5	S	S	S	S
	BJTB090903	000000000003771	Beijing	4	7	2	4	5	5	14	3	4	4	4	5	R	R	S	R
	BJTB090904	000000000003771	Beijing	5	6	4	4	4	5	15	3	4	4	4	5	S	S	S	S
	BJTB090907	777740007760771	T1	5	2	2	4	4	5	15	3	4	4	4	5	S	S	S	S
	BJTB090908	000000000003771	Beijing	5	5	2	4	4	5	15	3	4	4	4	5	S	S	R	R
	BJTB090909	000000000003771	Beijing	5	5	2	4	4	4	8	4	4	4	4	5	S	S	S	S
	BJTB090910	000000000003771	Beijing	5	4	2	4	4	5	8	3	4	4	4	5	S	S	R	S
	BJTB090911	000000000003771	Beijing	4	4	2	4	4	4	15	3	4	4	4	5	S	S	S	S
	BJTB090912	000000000003771	Beijing	5	5	4	4	4	5	15	3	4	4	4	5	S	S	S	S
	BJTB090913	000000000003771	Beijing	4	6	2	4	4	5	15	3	4	2	4	5	S	S	S	S
	BJTB090914	000000000003771	Beijing	5	6	2	4	4	5	15	3	4	4	4	5	S	S	S	S
	BJTB090915	000000000003771	Beijing	5	6	2	3	4	5	15	3	4	4	4	5	S	S	S	S
	BJTB090916	000000000003771	Beijing	5	5	2	3	4	5	15	3	4	4	4	5	S	S	S	S
	BJTB090920	000000000003771	Beijing	5	5	2	4	7	6	11	3	4	4	4	5	R	R	R	R
	BJTB090921	000000000002770	Beijing-like	5	6	2	4	4	5	15	3	3	4	4	5	S	S	S	R
	BJTB090923	777777777763771	MANU2	5	5	2	4	7	13	11	3	4	4	4	5	R	S	R	R
	BJTB090924	000000000003771	Beijing	5	6	2	3	4	5	15	3	4	4	5	5	S	S	S	R
	BJTB090925	000000000003771	Beijing	5	6	2	3	6	5	15	3	4	4	4	0	S	S	S	S
	BJTB090926	000000000003771	Beijing	5	4	2	3	6	5	4	3	3	4	4	5	S	S	S	S
	BJTB090927	777777777760771	T1	4	3	2	3	3	5	4	3	3	4	4	5	S	S	S	R
	BJTB090928	000000000003771	Beijing	1	3	2	2	3	5	2	2	3	2	2	6	S	S	S	S
	BJTB090929	000000000003771	Beijing	4	5	1	2	3	4	4	3	3	4	4	5	S	S	S	S
	BJTB090930	777777677763771	MANU2	4	5	1	2	3	5	4	3	3	4	4	5	S	S	S	S
	BJTB090931	777747677743771	New found	4	6	4	3	3	5	4	2	3	4	4	6	S	S	S	S
	BJTB090932	777747677743771	New found	5	3	2	4	3	5	4	4	3	4	4	5	S	S	S	S
	BJTB090933	777777777760771	T1	5	1	2	3	3	5	4	3	3	4	4	5	S	S	S	S
	BJTB090934	000000000003771	Beijing	4	4	4	3	3	6	4	3	3	4	4	5	S	S	S	S
	BJTB090935	000000000003771	Beijing	5	4	2	3	3	6	4	3	5	4	4	5	S	S	R	R
	BJTB090937	000000000003771	Beijing	5	5	2	3	3	3	4	3	4	4	4	5	R	R	R	R
	BJTB090938	000000000003771	Beijing	4	5	4	3	6	5	4	3	4	4	4	5	R	S	R	R
	BJTB090939	000000000003771	Beijing	5	4	1	3	3	5	4	3	4	4	3	5	S	S	S	S
	BJTB090940	000000000003771	Beijing	5	5	2	3	6	4	5	3	4	4	4	5	S	S	S	R
	BJTB090941	000000000003771	Beijing	9	6	1	4	4	5	4	2	4	2	2	6	S	S	S	S
	BJTB090942	000000000003771	Beijing	5	5	2	3	4	5	4	3	4	4	4	5	S	S	S	S
	BJTB090944	000000000003771	Beijing	4	4	4	3	6	3	4	3	4	4	4	5	S	S	S	S
	BJTB090945	777777777760771	T1	3	2	2	2	4	5	3	3	3	2	4	5	S	S	S	S
	BJTB090946	000000000003771	Beijing	6	5	2	3	4	6	4	3	4	4	4	5	S	S	S	S
	BJTB090947	000000000003771	Beijing	5	4	2	4	4	5	14	2	3	4	4	5	S	S	R	S
	BJTB090948	577777777760731	T2	5	6	2	4	5	5	15	3	4	4	5	5	S	S	S	S
	BJTB090949	000000000003771	Beijing	5	6	2	4	4	5	15	3	4	4	4	5	S	S	S	R
	BJTB090951	000000000003771	Beijing	5	4	2	4	4	5	15	3	4	4	4	5	S	S	S	S
	BJTB090952	000000000003771	Beijing	4	2	2	4	4	3	9	4	3	2	4	5	S	S	S	R
	BJTB090953	000000000003771	Beijing	5	6	2	3	4	5	9	3	4	4	4	5	S	S	S	S
	BJTB090954	000000000003771	Beijing	5	5	4	4	4	5	9	3	3	4	4	5	S	S	S	R
	BJTB090955	000000000003771	Beijing	2	2	2	4	4	2	11	4	2	1	3	5	S	S	R	R
	BJTB090956	000000000003771	Beijing	5	5	2	4	4	5	11	3	3	4	4	5	S	S	S	S
	BJTB090957	000000000003771	Beijing	5	5	2	0	3	5	8	3	4	4	4	5	S	S	S	S
	BJTB090958	577737777720771	New found	4	5	2	0	3	5	8	3	3	4	4	5	S	S	S	S
	BJTB090959	000000000003771	Beijing	5	6	2	0	3	4	8	3	4	4	4	5	S	S	S	S
	BJTB090960	000000000003771	Beijing	5	6	2	0	3	5	8	3	4	4	4	5	S	S	S	S
	BJTB090962	000000000003771	Beijing	5	6	2	0	2	5	4	3	4	4	4	5	S	S	S	S
	BJTB090963	000000000003771	Beijing	5	4	2	0	3	5	4	4	4	4	4	5	S	S	S	S
	BJTB090964	000000000003771	Beijing	5	3	2	4	4	5	10	3	4	4	4	5	S	S	S	S
	BJTB090965	000000000003771	Beijing	4	3	2	4	4	5	10	2	4	4	4	5	S	S	S	S
	BJTB090966	000000000003771	Beijing	5	4	4	3	4	5	10	3	4	4	4	5	S	S	S	S
	BJTB090967	777777777760731	T2	1	3	2	3	4	3	10	2	4	4	2	5	S	S	S	S
	BJTB090968	000000000003771	Beijing	3	6	2	4	4	4	10	3	4	4	6	5	S	S	S	S
	BJTB090970	000000000003771	Beijing	5	3	2	4	7	6	9	3	4	4	4	5	S	S	S	S
	BJTB090971	000000000003771	Beijing	4	7	2	4	4	2	10	3	4	2	4	5	S	S	S	S
	BJTB090973	577767777743771	New found	5	6	4	3	4	5	10	3	4	2	4	5	R	S	R	R
	BJTB090975	777777777760711	T1	4	5	2	4	3	5	9	3	4	4	5	5	S	S	S	S
	BJTB090976	777777777760711	T1	2	4	2	3	3	3	10	2	2	1	2	5	S	S	S	S
	BJTB090978	777347777763771	New found	5	6	2	3	4	5	10	3	4	4	4	5	R	R	R	R
	BJTB090981	000000000003771	Beijing	4	6	2	4	4	5	10	3	4	4	4	5	S	S	S	S
	BJTB090982	000000000003771	Beijing	5	6	2	4	4	5	10	3	4	4	4	5	S	S	S	S
	BJTB090983	000000000003771	Beijing	5	5	2	4	4	3	10	3	3	4	4	5	S	S	S	S
	BJTB090984	000000000003771	Beijing	5	6	2	4	6	5	10	3	4	4	4	5	R	R	R	R
	BJTB090985	000000000003771	Beijing	5	6	2	4	4	5	10	3	4	4	4	5	S	S	S	S
	BJTB090989	000000000003771	Beijing	5	5	2	4	4	5	10	3	4	4	4	5	R	R	R	R
	BJTB090990	000000000003771	Beijing	5	6	2	4	4	5	10	3	4	4	4	5	R	S	R	S
	BJTB090991	000000000003771	Beijing	5	6	2	4	4	5	10	3	3	4	4	5	S	S	S	S
	BJTB090992	000000000003770	Beijing-like	5	5	2	4	4	5	9	3	4	4	2	5	R	S	R	S
	BJTB090993	000000000003760	Beijing-like	4	4	2	4	4	5	9	3	4	2	4	5	S	S	S	S
	BJTB090995	000000000003731	Beijing-like	8	5	4	3	7	6	11	3	4	4	4	5	S	S	S	S
	BJTB090996	000000000003771	Beijing	1	6	2	3	7	11	10	2	4	2	2	5	S	S	S	S
	BJTB090997	000000000003771	Beijing	5	6	2	4	4	5	9	3	4	4	4	5	R	S	R	S
	BJTB090998	000000000003771	Beijing	5	4	2	4	4	5	9	3	4	4	4	5	S	S	S	S
	BJTB090999	000000000003771	Beijing	3	5	2	4	7	6	11	4	4	4	4	5	S	S	S	R
	BJTB091000	000000000003771	Beijing	5	6	2	4	4	3	9	3	4	4	4	5	R	R	R	R
	BJTB091001	000000000003771	Beijing	5	6	2	4	4	5	9	3	4	4	4	5	S	S	S	S
	BJTB091002	000000000003771	Beijing	5	5	3	4	4	5	8	3	4	4	4	5	S	S	S	S
	BJTB091005	000000000003771	Beijing	5	6	2	4	4	5	8	3	4	4	4	5	R	R	R	R
	BJTB091006	677737777760771	T3	3	3	2	4	4	3	9	3	2	4	4	5	S	S	S	S
	BJTB091007	000000000003771	Beijing	5	5	2	4	4	5	9	3	4	3	4	5	S	S	S	S
	BJTB091008	000000000003771	Beijing	5	6	2	4	4	5	9	3	4	4	3	5	S	S	S	S
	BJTB091009	777777403760760	New found	3	4	2	4	3	3	9	3	3	4	4	5	S	S	S	S
	BJTB091010	000000000003771	Beijing	5	5	2	4	4	5	9	3	4	4	4	5	S	S	S	S
	BJTB091011	000000000003771	Beijing	4	6	2	4	4	5	10	3	4	4	4	5	R	S	R	S
	BJTB091012	000000000003771	Beijing	5	4	3	3	4	5	9	5	4	4	4	5	S	S	R	S
	BJTB091013	000000000003771	Beijing	5	3	2	4	4	5	8	3	3	4	4	5	S	S	S	S
	BJTB091014	000000000003771	Beijing	5	6	2	4	4	4	10	3	4	4	4	5	S	S	S	S
	BJTB091016	773777777760771	T1	5	5	2	5	4	5	9	5	4	4	4	5	S	S	S	S
	BJTB091018	000000000003771	Beijing	5	6	2	4	4	5	10	3	4	4	4	5	S	S	S	S
	BJTB091019	000000000000771	Beijing-like	5	5	2	3	4	5	9	4	4	4	4	5	S	S	S	S
	BJTB091020	000000000003771	Beijing	4	7	2	4	4	5	8	3	4	4	4	5	S	S	S	S
	BJTB091022	000000000003771	Beijing	4	6	2	4	4	5	10	3	4	4	4	5	S	S	S	S
	BJTB091023	000000000003771	Beijing	5	5	4	4	4	5	8	5	4	4	4	5	S	S	S	S
	BJTB091024	777777776760731	T2	1	6	2	4	4	2	10	1	3	2	2	5	S	S	S	S
	BJTB091025	000000000003771	Beijing	5	5	2	4	4	5	9	3	3	4	4	5	S	S	R	R
	BJTB091026	000000000003400	Beijing-like	4	3	2	4	4	5	11	3	3	2	5	6	R	R	S	R
	BJTB091028	777777607700171	New found	4	5	3	4	4	5	11	3	4	3	4	5	S	S	S	S
	BJTB091029	000000000003771	Beijing	5	6	2	4	4	5	9	3	4	4	4	5	S	S	S	S
	BJTB091030	000000000003771	Beijing	5	5	2	3	4	5	11	4	4	4	4	5	R	R	S	R
	BJTB091033	000000000003771	Beijing	5	6	2	4	4	5	11	3	4	4	4	5	S	S	R	S
	BJTB091034	000000000003771	Beijing	6	6	2	4	4	5	11	3	3	4	4	5	S	S	R	S
	BJTB091035	000000000003771	Beijing	5	5	3	4	4	5	11	3	4	4	4	5	S	S	S	S
	BJTB091036	000000000003771	Beijing	5	6	2	4	4	5	11	3	4	4	4	5	S	R	S	R
	BJTB091037	000000000003771	Beijing	5	5	2	0	6	5	8	3	4	4	4	5	S	S	S	S
	BJTB091038	000000000003771	Beijing	1	5	2	0	6	5	4	3	4	4	2	5	S	S	R	S
	BJTB091040	000000000003771	Beijing	5	4	2	0	3	3	3	3	4	2	4	5	R	R	R	R
	BJTB091041	000000000003771	Beijing	5	4	2	0	3	5	8	3	4	4	4	5	S	S	S	S
	BJTB091042	000000000003731	Beijing-like	5	5	2	0	6	5	8	3	4	4	4	5	S	S	S	S
	BJTB091045	000000000003771	Beijing	4	4	2	0	3	5	8	3	4	4	4	5	S	S	S	S
	BJTB091049	777777777763771	MANU2	5	3	4	0	6	5	4	3	4	4	4	5	R	R	R	R
	BJTB091050	000000000003771	Beijing	5	6	2	0	6	5	8	3	4	4	4	5	S	S	S	S
	BJTB091051	000000000003771	Beijing	5	6	2	0	3	5	4	3	4	4	4	5	R	S	R	S
	BJTB091053	000000000003771	Beijing	5	5	2	0	3	4	4	3	4	4	4	5	S	S	S	S
	BJTB091054	000000000003771	Beijing	5	6	2	0	3	5	4	3	3	4	4	5	S	S	S	S
	BJTB091055	000000000003771	Beijing	5	6	2	0	3	5	8	3	4	4	4	5	S	S	S	S
	BJTB091057	000000000003771	Beijing	5	6	2	0	3	5	8	3	4	4	4	5	S	S	S	S
	BJTB091059	000000000003771	Beijing	6	5	2	0	3	5	8	3	4	2	4	5	S	S	S	S
	BJTB091060	000000000003771	Beijing	5	5	2	0	6	4	4	3	4	4	4	5	S	S	S	S
	BJTB091069	000000000003771	Beijing	5	6	2	0	3	5	8	3	4	4	4	5	S	S	S	R
	BJTB091070	000000000003771	Beijing	5	5	2	0	6	5	8	3	3	4	4	5	S	S	S	S
	BJTB091071	000000000003771	Beijing	5	5	2	0	3	5	4	3	4	4	4	5	S	S	S	S
	BJTB091072	000000000003771	Beijing	5	5	2	0	3	5	9	3	4	4	4	5	S	S	S	S
	BJTB091079	000000000003771	Beijing	5	1	2	0	1	5	4	3	4	4	4	5	R	R	R	R
	BJTB091080	000000000003771	Beijing	5	6	4	0	3	7	4	3	4	4	4	5	S	S	S	S
	BJTB091081	777777777763771	MANU2	8	6	2	2	3	5	4	4	4	4	4	5	R	S	R	S
	BJTB091082	000000000003771	Beijing	5	6	2	2	3	5	8	3	4	4	4	5	S	S	S	S
	BJTB091083	000000000003771	Beijing	5	6	2	3	3	5	8	3	4	4	4	5	S	S	S	S
	BJTB091084	000000000003771	Beijing	3	4	3	3	3	5	8	3	4	4	4	5	S	S	S	S
	BJTB091086	777777777760731	T2	5	6	2	3	3	5	8	3	4	4	4	5	S	S	S	S
	BJTB091087	777717777760771	T1	4	5	2	2	2	6	4	3	4	4	4	5	S	S	S	S
	BJTB091088	000000000003731	Beijing-like	5	7	4	3	3	4	8	4	4	4	4	5	S	S	S	S
	BJTB091089	000000000003771	Beijing	3	5	2	3	3	5	8	3	4	4	4	5	S	S	S	S
	BJTB091090	000000000003771	Beijing	5	5	2	3	3	4	8	3	3	4	4	5	S	S	S	S
	BJTB091092	000000000003771	Beijing	5	5	2	3	3	5	8	3	4	4	4	5	S	S	S	S
	BJTB091093	000000000003771	Beijing	3	6	2	3	3	5	8	3	4	4	4	5	S	S	S	S
	BJTB091095	777777777760731	T2	5	4	2	3	3	5	8	3	4	4	4	5	S	S	R	S
	BJTB091096	000000000003771	Beijing	1	5	2	3	3	5	3	3	4	4	4	5	S	S	R	S
	BJTB091097	000000000003771	Beijing	5	2	2	2	3	4	3	6	3	3	4	5	S	S	S	S
	BJTB091098	000000000003771	Beijing	5	4	2	3	3	5	3	4	4	4	4	5	S	S	S	S
	BJTB091099	777777777660761	New found	5	4	2	3	3	5	3	3	4	4	4	5	S	S	S	S
	BJTB091100	000000000003771	Beijing	3	4	2	3	3	5	3	3	4	4	4	5	S	S	S	S
	BJTB091101	000000000003771	Beijing	5	2	2	2	3	3	2	3	3	2	4	5	S	S	S	S
	BJTB091102	000000000003771	Beijing	5	6	2	3	3	5	3	3	4	4	4	5	S	S	S	S
	BJTB091103	000000000003771	Beijing	1	4	2	3	3	5	3	2	4	4	2	5	S	S	S	S
	BJTB091104	000000000003771	Beijing	4	4	2	2	3	3	2	2	4	2	4	5	S	S	S	S
	BJTB091105	000000000003771	Beijing	4	6	2	3	3	4	3	4	4	4	4	5	S	S	S	S
	BJTB091106	000000000003771	Beijing	5	6	2	3	2	5	3	3	4	4	4	5	S	S	S	S
	BJTB091107	000000000003771	Beijing	5	5	2	3	3	5	2	3	4	4	5	5	S	S	S	S
	BJTB091108	777777777777771	U	4	2	3	6	3	3	3	2	4	3	4	5	S	S	S	S
	BJTB091109	777777777760771	T1	5	5	2	3	3	5	3	4	4	4	4	5	S	S	S	S
	BJTB091110	000000000003771	Beijing	5	6	2	3	3	5	3	3	4	4	4	5	S	S	S	S
	BJTB091111	000000000003771	Beijing	5	5	2	3	3	5	2	3	4	4	4	5	S	R	R	R
	BJTB091112	000000000003771	Beijing	5	6	2	3	3	5	2	3	4	4	4	5	S	S	S	S
	BJTB091113	000000000003771	Beijing	4	2	2	4	3	5	3	3	4	4	2	5	S	S	S	S
	BJTB091114	000000000003771	Beijing	4	7	4	3	3	5	3	3	4	4	4	5	S	S	S	S
	BJTB091115	000000000003771	Beijing	5	6	2	3	3	5	3	3	4	6	2	5	S	S	S	S
	BJTB091116	000000000003771	Beijing	1	4	2	2	3	3	2	2	4	4	4	5	S	S	S	S
	BJTB091117	000000000003771	Beijing	5	5	2	3	3	5	3	3	4	10	4	5	S	S	S	S
	BJTB091118	757127777763771	New found	3	2	2	2	2	3	3	3	1	2	2	5	R	S	R	R
	BJTB091119	000000000003671	Beijing-like	5	4	2	3	7	5	4	3	2	4	4	5	S	S	S	S
	BJTB091120	000000000003771	Beijing	5	5	2	3	3	5	4	3	4	4	4	5	S	S	S	R
	BJTB091121	777777760760731	T2	4	2	3	3	3	5	4	3	4	4	4	5	S	S	S	S
	BJTB091122	000000000003771	Beijing	5	6	2	2	3	5	4	3	4	4	4	5	S	S	S	S
	BJTB091123	000000000003771	Beijing	5	6	2	3	3	5	4	2	4	4	4	5	S	S	S	S
	BJTB091124	000000000003771	Beijing	5	6	2	3	3	5	3	3	4	4	4	5	S	S	R	S
	BJTB091125	000000000003771	Beijing	5	7	4	3	3	6	4	3	4	4	4	5	S	S	S	S
	BJTB091126	000000000003771	Beijing	3	6	1	3	3	6	8	3	3	4	4	5	S	S	S	S
	BJTB091127	000000000003771	Beijing	5	6	2	3	3	5	3	3	3	4	4	5	S	S	S	S
	BJTB091128	000000000003771	Beijing	6	5	2	3	3	5	3	3	3	4	4	5	S	S	S	S
	BJTB091129	000000000003771	Beijing	1	6	2	5	3	3	3	3	4	2	2	5	S	S	S	S
	BJTB091130	000000000003771	Beijing	5	6	3	9	3	7	4	5	4	4	4	5	S	S	S	S
	BJTB091131	000000000003771	Beijing	3	5	2	7	3	5	3	1	4	4	6	5	S	S	S	S
	BJTB091132	000000000003771	Beijing	5	6	2	5	3	5	4	3	4	4	4	5	S	S	S	S
	BJTB091133	000000000003771	Beijing	3	3	2	9	3	3	4	3	4	2	4	5	S	S	R	S
	BJTB091134	000000000003771	Beijing	4	5	2	3	3	5	4	3	3	4	4	5	S	S	S	S
	BJTB091136	000000000003771	Beijing	5	6	4	3	3	5	4	5	4	4	4	5	S	S	S	S
	BJTB091138	000000000003771	Beijing	5	5	2	3	3	5	3	3	4	4	3	5	S	S	S	S
	BJTB091139	000000000003771	Beijing	5	5	2	3	3	4	3	3	3	4	4	5	S	S	S	S
	BJTB091140	000000000003771	Beijing	4	6	2	3	3	5	3	3	4	4	4	5	S	S	S	S
	BJTB091141	000000000003771	Beijing	5	6	2	3	3	5	3	3	4	4	4	5	S	S	S	S
	BJTB091142	000000000003771	Beijing	5	5	2	3	3	5	4	4	4	4	4	5	S	S	S	S
	BJTB091143	000000000003771	Beijing	5	6	2	3	3	7	4	3	4	4	4	5	S	S	S	S
	BJTB091144	000000000003771	Beijing	5	6	3	3	3	5	3	3	4	4	4	5	S	S	S	S
	BJTB091145	000000000003771	Beijing	4	6	2	3	3	7	3	2	4	4	4	5	R	S	S	S
	BJTB091148	777717777760771	T1	4	7	3	3	3	6	3	3	4	4	4	5	S	S	S	S
	BJTB091149	000000000003731	Beijing-like	4	6	4	3	3	5	3	3	4	4	4	5	S	S	S	S
	BJTB091151	000000000003771	Beijing	5	6	2	3	3	5	3	3	4	4	4	5	S	S	S	R
	BJTB091152	000000000003771	Beijing	4	7	2	3	3	5	3	3	4	4	5	5	S	S	S	S
	BJTB091154	000000000003771	Beijing	5	5	2	3	3	5	3	4	4	4	4	5	S	S	R	S
	BJTB091155	000000000003771	Beijing	5	5	2	3	3	5	3	3	4	4	4	5	S	S	R	S
	BJTB091156	777777777760731	T2	7	5	2	3	3	5	3	3	4	4	4	5	S	S	S	S
	BJTB091157	000000000003771	Beijing	5	6	2	3	3	6	3	3	4	4	4	5	S	S	S	S
	BJTB091158	000000000003771	Beijing	5	5	2	3	3	6	3	3	3	4	4	5	S	S	S	S
	BJTB091159	000000000003771	Beijing	5	5	2	3	3	5	3	3	4	2	4	5	R	S	R	S
	BJTB091160	777777777660761	New found	5	5	2	3	3	5	3	3	3	4	4	5	S	S	S	S
	BJTB091161	000000000003771	Beijing	5	5	2	3	3	5	3	3	3	4	4	5	S	S	S	S
	BJTB091162	000000000003771	Beijing	5	5	2	3	3	5	3	3	4	4	4	5	S	S	R	S
	BJTB091163	000000000003771	Beijing	5	6	2	3	3	5	3	3	4	4	4	5	S	S	S	S
	BJTB091166	000000000003771	Beijing	5	4	2	3	3	5	3	3	4	4	4	5	S	S	S	S
	BJTB091167	000000000003771	Beijing	4	7	2	3	3	5	5	3	4	4	4	5	R	S	R	S
	BJTB091172	000000000003771	Beijing	5	5	3	3	3	4	3	3	4	4	4	5	S	S	S	S
	BJTB091173	000000000003771	Beijing	5	6	2	3	3	4	3	1	3	4	5	5	S	S	S	S
	BJTB091175	000000000003771	Beijing	5	4	2	3	3	5	2	1	4	4	4	5	S	S	S	S
	BJTB091176	000000000000771	Beijing-like	5	6	2	3	3	5	3	4	4	4	4	5	S	S	S	S
	BJTB091177	000000000003771	Beijing	3	4	2	2	3	3	3	3	3	2	2	5	S	S	S	S
	BJTB091178	777777777760731	T2	3	3	2	2	3	3	4	3	2	2	4	5	S	S	S	S
	BJTB091179	000000000003771	Beijing	3	2	2	4	3	4	4	4	3	4	4	5	S	S	S	S
	BJTB091181	000000000003771	Beijing	5	6	3	3	3	5	4	2	4	4	4	5	S	S	R	S
	BJTB091182	000000000003771	Beijing	5	5	2	3	3	5	4	3	4	4	4	5	S	S	S	S
	BJTB091192	000000000003771	Beijing	5	4	2	4	7	5	11	3	4	4	4	5	S	S	S	S
	BJTB091193	000000000003771	Beijing	5	4	2	4	7	5	11	2	4	4	4	5	R	S	S	S
	BJTB091194	000000000003771	Beijing	5	4	2	3	7	7	11	4	4	4	4	5	S	S	S	S
	BJTB091195	000000000003771	Beijing	4	5	2	4	7	5	8	3	4	4	4	5	S	S	S	S
	BJTB091197	000000000003771	Beijing	5	6	5	4	7	5	11	3	4	4	4	5	S	S	S	S
	BJTB091198	757327777543771	New found	5	6	2	4	7	5	11	3	4	4	4	5	R	R	R	R
	BJTB091199	000000000003771	Beijing	5	7	2	4	7	5	12	2	4	4	4	5	S	S	R	S
	BJTB091200	577777777760731	T2	1	3	2	3	7	3	10	2	3	3	4	5	S	S	S	S
	BJTB091201	000000000003771	Beijing	5	5	2	4	7	5	12	1	4	4	5	5	S	S	S	S
	BJTB091202	000000000003771	Beijing	5	4	2	4	7	5	12	3	4	4	4	5	S	S	S	S
	BJTB091203	000000000003771	Beijing	5	6	2	4	7	7	12	3	3	4	5	5	S	S	S	S
	BJTB091204	000000000003771	Beijing	7	6	2	4	8	5	12	3	4	4	4	5	S	S	S	S
	BJTB091205	000000000003771	Beijing	5	6	2	4	6	5	12	3	4	4	4	5	R	R	R	R
	BJTB091207	777777771560771	New found	3	3	2	3	7	3	11	4	4	3	4	5	S	S	S	S
	BJTB091208	757337777543771	New found	3	4	2	3	7	3	11	3	4	3	4	5	S	S	S	S
	BJTB091209	557727777543771	New found	5	6	2	3	3	5	4	3	4	4	4	5	R	S	R	S
	BJTB091210	000000000003771	Beijing	5	5	2	4	7	5	11	3	5	4	4	5	R	R	R	R
	BJTB091211	000000000003771	Beijing	5	6	2	4	7	5	12	3	4	4	4	5	S	S	S	S
	BJTB091212	000000000003771	Beijing	5	5	2	4	7	5	11	3	4	4	4	5	S	S	S	S
	BJTB091213	000000000002771	Beijing-like	7	6	7	3	7	5	11	3	4	4	4	5	S	S	S	S
	BJTB091214	000000000003771	Beijing	4	5	2	4	7	5	11	3	4	4	4	5	S	S	S	S
	BJTB091215	000000000003771	Beijing	5	4	2	3	7	5	9	3	5	4	2	5	S	S	S	S
	BJTB091216	000000000003771	Beijing	4	8	2	4	7	3	11	3	4	4	3	4	S	S	S	S
	BJTB091217	000000000003771	Beijing	9	5	2	4	7	5	11	3	4	4	4	5	S	S	S	S
	BJTB091218	000000000003771	Beijing	5	6	2	4	7	5	11	3	2	4	4	5	S	S	S	S
	BJTB091219	000000000003771	Beijing	5	5	4	4	7	5	11	3	4	4	4	5	S	S	S	S
	BJTB091220	777777777660771	T1	3	1	2	6	5	4	11	2	4	4	4	5	S	S	S	S
	BJTB091221	000000000003771	Beijing	6	4	2	4	7	5	11	3	4	4	4	5	S	S	S	S
	BJTB091222	000000000003771	Beijing	3	4	2	3	6	4	10	3	4	2	3	5	S	S	S	S
	BJTB091224	000000000003771	Beijing	5	4	2	4	7	5	11	4	4	4	4	5	S	S	S	S
	BJTB091225	000000000003771	Beijing	4	7	2	4	7	5	11	3	4	4	4	5	S	S	S	S
	BJTB091226	000000000003771	Beijing	5	3	2	4	6	5	11	3	4	2	4	5	S	S	S	S
	BJTB091227	000000000003771	Beijing	6	6	3	4	7	5	12	3	0	4	4	5	S	S	S	S
	BJTB091229	000000000003771	Beijing	5	5	3	4	7	6	12	5	4	4	4	5	S	S	S	S
	BJTB091230	000000000003771	Beijing	5	6	2	4	7	5	11	3	4	4	4	5	S	S	R	S
	BJTB091231	000000000003771	Beijing	5	4	2	4	7	5	11	4	3	4	4	5	S	S	S	S
	BJTB091232	000000000003771	Beijing	3	5	4	4	7	4	11	3	3	4	4	5	S	S	S	S
	BJTB091234	000000000003771	Beijing	5	5	2	4	7	5	12	3	4	4	4	5	R	R	R	S
	BJTB091237	777767777763771	MANU2	3	7	2	4	7	5	11	2	4	4	4	5	R	S	R	S
	BJTB091238	000000000003771	Beijing	5	2	4	4	7	5	11	3	5	4	4	5	S	S	S	S
	BJTB091239	000000000003771	Beijing	5	5	4	4	8	5	11	3	4	4	4	5	S	S	S	S
	BJTB091241	000000000003771	Beijing	5	5	2	4	7	5	11	3	3	4	5	5	S	S	S	S
	BJTB091243	777761777763771	New found	4	5	0	4	7	5	11	3	4	4	4	5	S	S	S	S
	BJTB091244	000000000003771	Beijing	5	6	3	4	7	5	11	3	4	4	5	5	S	S	S	S
	BJTB091250	000000000003771	Beijing	5	6	2	4	7	3	11	2	4	4	4	5	S	S	S	S
	BJTB091261	777777777763771	MANU2	5	5	2	4	7	4	11	3	4	2	5	5	S	S	S	S
	BJTB091263	000000000003771	Beijing	5	6	2	4	7	5	10	3	4	4	2	5	R	R	R	R
	BJTB091264	000000000003771	Beijing	5	6	2	4	7	5	10	3	4	4	4	5	S	S	S	S
	BJTB091265	000000000003771	Beijing	5	5	2	4	7	5	11	3	2	4	4	5	S	R	S	R
	BJTB091266	000000000003771	Beijing	5	6	2	4	7	5	10	3	4	4	4	5	S	S	S	S
	BJTB091270	777777777777771	U	5	7	2	4	7	5	10	3	3	4	4	5	S	S	S	S
	BJTB091271	000000000003771	Beijing	5	6	2	4	7	4	10	3	4	4	4	5	S	S	R	S
	BJTB091272	777777677760731	T2	5	6	2	4	7	5	10	3	4	4	4	5	S	S	R	S
	BJTB091273	000000000003771	Beijing	5	6	2	4	7	5	10	4	4	4	4	5	R	S	S	S
	BJTB091275	000000000003771	Beijing	5	4	2	4	7	5	11	3	4	4	4	5	S	S	S	S
	BJTB091276	000000000003731	Beijing-like	5	6	2	4	7	5	11	2	4	4	4	5	R	S	S	S
	BJTB091279	777777777763771	MANU2	5	5	2	4	7	5	11	3	4	4	4	5	S	S	S	S
	BJTB091280	000000000003711	Beijing-like	5	6	2	4	7	5	11	3	3	4	4	5	S	S	S	S
	BJTB091281	000000000003771	Beijing	5	4	2	4	7	6	11	3	4	4	4	5	S	S	S	S
	BJTB091282	000000000003771	Beijing	5	6	2	4	7	5	11	3	4	4	4	5	R	S	R	S
	BJTB091284	000000000003771	Beijing	5	5	2	4	7	5	11	3	4	4	4	5	S	S	S	S
	BJTB091286	000000000003771	Beijing	5	4	3	4	7	4	11	3	4	4	4	5	S	S	S	S
	BJTB091287	000000000003771	Beijing	6	3	2	4	7	4	11	3	3	3	4	5	S	S	S	S
	BJTB091288	000000000003771	Beijing	1	3	2	3	7	5	11	3	4	4	6	5	S	S	S	S
	BJTB091291	000000000003771	Beijing	5	6	1	4	6	5	11	3	4	4	5	5	S	S	S	S
	BJTB091292	777777777760771	T1	5	6	2	4	8	13	9	3	4	4	4	5	S	S	S	S
	BJTB091295	000000000003771	Beijing	1	5	2	4	7	14	12	3	3	3	4	5	S	S	S	S
	BJTB091296	000000000003771	Beijing	5	2	2	3	7	14	11	3	3	4	5	1	S	S	S	S
	BJTB091297	000000000003771	Beijing	5	5	2	4	7	14	9	3	3	4	4	5	S	S	S	S
	BJTB091298	000000000003771	Beijing	5	4	2	4	7	14	11	3	4	4	4	5	S	S	S	S
	BJTB091299	777777777777771	U	4	7	2	4	7	6	12	3	4	4	4	5	S	S	S	S
	BJTB091300	000000000003771	Beijing	7	4	2	4	7	6	11	4	4	4	4	5	S	S	S	S
	BJTB091302	777767677763771	MANU2	5	6	2	4	7	7	11	2	4	4	4	5	R	S	R	S
	BJTB091303	000000000003771	Beijing	5	6	2	3	7	7	9	3	4	4	4	5	R	S	S	S
	BJTB091304	000000000003771	Beijing	5	5	2	4	7	7	11	5	4	4	4	5	S	S	S	S
	BJTB091305	777777777763771	MANU2	5	5	2	4	7	14	11	3	4	4	4	5	S	S	S	S
	BJTB091306	000000000003771	Beijing	5	6	2	4	7	14	11	3	4	4	5	5	R	S	S	S
	BJTB091308	000000000003771	Beijing	5	5	2	4	7	14	11	3	4	4	4	5	S	S	S	S
	BJTB091316	000000000003771	Beijing	5	5	2	4	7	12	11	1	4	4	4	5	S	S	S	S
	BJTB091318	000000000003771	Beijing	5	6	2	4	8	14	11	3	4	4	4	5	S	S	S	S
	BJTB091319	000000000003771	Beijing	5	6	2	3	7	14	11	3	2	4	4	5	S	S	S	R
	BJTB091320	000000000003771	Beijing	5	4	2	4	7	14	11	3	4	4	4	5	S	S	S	S
	BJTB091321	000000000003771	Beijing	5	6	2	4	7	14	10	3	4	4	4	5	S	S	S	S
	BJTB091322	777767777763771	MANU2	4	5	2	4	7	14	11	2	4	4	4	5	R	R	R	R
	BJTB091323	000000000003771	Beijing	5	6	2	4	7	14	10	3	4	4	4	5	S	S	S	S
	BJTB091324	000000000003771	Beijing	5	5	2	4	7	14	11	3	3	4	4	5	S	S	S	S
	BJTB091325	000000000003771	Beijing	5	6	2	4	7	14	11	3	4	4	6	5	S	S	S	S
	BJTB091326	000000000003771	Beijing	6	5	2	4	7	14	11	3	3	4	3	5	S	S	S	S
	BJTB091327	000000000003771	Beijing	4	6	2	4	7	14	11	3	4	4	4	5	S	S	S	S
	BJTB091328	000000000003771	Beijing	5	6	3	4	7	14	11	3	4	4	4	5	S	S	S	S
	BJTB091329	000000000003771	Beijing	5	6	2	4	7	6	11	3	3	4	3	5	R	R	R	R
	BJTB091330	000000000003771	Beijing	5	6	2	4	7	14	11	3	4	4	5	5	S	S	S	S
	BJTB091331	000000000003771	Beijing	5	5	2	4	7	14	11	3	4	4	4	5	S	S	S	S
	BJTB091332	000000000003771	Beijing	4	6	2	4	7	14	9	3	4	4	4	5	S	S	S	S
	BJTB091333	000000000003771	Beijing	5	5	3	3	7	15	11	3	4	4	4	5	S	S	S	S
	BJTB091334	000000000003771	Beijing	5	6	2	4	7	12	10	7	4	4	4	5	S	S	S	S
	BJTB091336	000000000003771	Beijing	8	6	2	4	7	14	11	3	4	4	4	5	S	S	S	S
	BJTB091337	000000000003771	Beijing	5	3	2	4	7	14	10	3	3	4	4	5	S	S	S	S
	BJTB091338	000000000003771	Beijing	5	6	2	4	7	14	10	3	4	4	4	5	S	S	S	S
	BJTB091339	000000000003771	Beijing	6	6	2	4	7	7	10	3	4	4	7	5	S	S	S	S
	BJTB091341	000000000003771	Beijing	5	7	2	4	7	14	11	3	4	4	4	5	S	S	S	S
	BJTB091342	000000000003771	Beijing	5	7	2	4	6	14	9	1	4	4	4	5	S	S	S	S
	BJTB091344	777777777760731	T2	1	5	2	3	8	12	11	2	3	2	2	5	S	S	S	S
	BJTB091347	777757777763771	New found	2	3	2	5	5	5	11	2	0	4	4	5	R	R	R	R
	BJTB091348	775777777760771	T1	3	4	6	4	7	13	11	2	3	2	4	5	S	S	S	S
	BJTB091349	000000000003771	Beijing	4	6	2	4	7	13	11	3	4	4	5	5	S	S	S	S
	BJTB091350	000000000003731	Beijing-like	5	6	2	4	7	14	11	3	4	4	4	5	S	S	S	S
	BJTB091351	000000000003771	Beijing	5	4	2	4	7	14	10	3	4	4	4	5	R	R	R	R
	BJTB091355	777777777777771	U	5	5	2	4	6	6	12	3	4	4	4	5	R	R	R	R
	BJTB091356	000000000003771	Beijing	5	6	2	4	6	6	11	4	4	4	4	5	S	S	S	S
	BJTB091358	000000000003771	Beijing	5	5	2	4	7	14	11	4	4	4	4	5	S	S	S	R
	BJTB091359	000000000003771	Beijing	5	6	2	4	7	6	11	3	4	4	4	5	S	S	S	S
	BJTB091360	000000000003771	Beijing	4	5	2	4	8	6	11	3	4	4	4	5	S	S	S	S
	BJTB091361	000000000003771	Beijing	5	4	2	4	6	14	11	3	4	4	4	5	S	S	S	S
	BJTB091362	000000000003771	Beijing	5	6	2	4	7	14	11	3	4	4	4	5	S	R	S	R
	BJTB091363	000000000003771	Beijing	3	1	2	4	7	14	11	3	4	4	4	5	S	S	S	R
	BJTB091364	000000000003771	Beijing	3	3	2	4	5	11	11	3	3	2	6	5	S	S	S	R
	BJTB091365	777777777760731	T2	4	6	2	4	7	6	11	3	4	4	4	5	R	S	S	R
	BJTB091366	000000000003771	Beijing	5	6	2	4	8	6	11	3	4	4	4	5	S	S	S	S
	BJTB091367	000000000003771	Beijing	4	7	2	4	6	14	11	3	4	4	4	5	R	S	R	S
	BJTB091368	000000000003771	Beijing	5	7	2	4	7	14	11	3	4	4	4	5	R	S	R	S
	BJTB091369	000000000003761	Beijing-like	5	4	2	4	7	14	11	3	4	4	4	5	S	S	S	S
	BJTB091370	000000000003771	Beijing	5	5	2	4	7	14	11	3	4	4	4	5	R	S	S	S
	BJTB091371	000000000003771	Beijing	5	6	2	4	7	14	11	3	4	4	4	5	S	S	S	S
	BJTB091372	777777777760771	T1	3	3	2	3	7	11	11	3	3	2	4	5	R	S	S	S
	BJTB091373	000000000003771	Beijing	5	6	2	4	7	15	11	3	4	4	4	5	S	S	S	S
	BJTB091374	000000000003771	Beijing	5	4	2	4	7	14	11	3	4	4	4	5	R	R	R	R
	BJTB091375	000000000000771	Beijing-like	5	6	2	4	7	12	11	3	4	4	4	5	S	S	S	S
	BJTB091376	000000000003771	Beijing	5	6	2	4	7	12	11	3	4	4	5	5	S	S	S	S
	BJTB091377	000000000003771	Beijing	4	4	2	4	7	12	11	3	4	4	4	5	R	S	R	S
	BJTB091378	000000000003771	Beijing	5	5	3	4	7	12	11	3	4	4	4	5	S	S	S	S
	BJTB091379	000000000003771	Beijing	5	5	2	4	7	12	11	3	4	4	4	5	S	S	S	S
	BJTB091380	777777775760731	T2	1	6	2	3	7	10	10	2	4	2	2	5	S	S	S	S
	BJTB091381	000000000003771	Beijing	5	5	2	4	7	11	11	3	4	4	4	5	S	S	S	S
	BJTB091382	000000000003771	Beijing	5	4	2	4	6	12	11	3	4	4	4	5	S	S	S	S
	BJTB091383	000000000003771	Beijing	6	6	2	4	7	12	11	3	4	4	4	5	S	S	R	S
	BJTB091385	000000000003771	Beijing	5	6	2	4	7	12	11	3	4	4	4	5	S	S	R	S
	BJTB091386	000000000000771	Beijing-like	5	5	2	4	7	12	11	3	4	4	4	5	S	S	S	S
	BJTB091387	703777777760700	New found	3	1	2	6	5	11	10	4	3	4	5	5	R	R	S	R
	BJTB091388	777777777760771	T1	3	1	3	6	5	10	10	2	3	4	4	5	R	S	R	S
	BJTB091389	000000000000771	Beijing-like	5	6	3	4	7	12	11	3	4	4	4	5	S	S	S	S
	BJTB091390	000000000003771	Beijing	5	6	2	4	6	12	12	1	4	4	4	5	S	S	S	S
	BJTB091391	000000000003771	Beijing	5	5	2	4	7	12	12	3	3	4	4	5	S	S	S	S
	BJTB091392	000000000003771	Beijing	5	5	2	3	7	12	14	3	4	5	4	5	S	S	S	S
	BJTB091393	000000000003771	Beijing	5	4	2	3	7	12	15	3	4	4	4	5	S	S	S	S
	BJTB091394	000000000003771	Beijing	4	10	2	2	7	11	16	3	4	4	4	5	R	R	R	R
	BJTB091395	777777777760731	T2	1	2	2	3	7	10	8	2	3	4	2	1	S	S	S	S
	BJTB091398	000000000003771	Beijing	5	5	2	4	7	12	10	3	4	4	4	5	S	S	S	S
	BJTB091399	703777740000771	CAS	4	2	2	6	7	12	11	3	4	2	4	5	S	S	S	S
	BJTB091401	000000000003771	Beijing	4	6	4	4	7	13	11	3	4	4	4	5	S	S	S	S
	BJTB091402	000000000003771	Beijing	5	6	2	4	7	13	11	3	4	4	4	5	S	S	S	S
	BJTB091403	000000000003771	Beijing	5	5	2	3	7	14	11	3	4	4	4	5	S	S	S	S
	BJTB091404	000000000003771	Beijing	5	4	2	4	7	13	11	3	4	4	4	5	S	S	S	S
	BJTB091405	000000000003771	Beijing	3	4	2	3	7	10	10	3	3	2	4	1	R	R	R	S
	BJTB091408	777777777763771	MANU2	3	3	2	3	7	11	10	3	3	2	4	1	R	R	R	R
	BJTB091409	000000000003771	Beijing	5	5	6	4	7	12	9	3	4	4	4	5	S	S	S	S
	BJTB091410	000000000003771	Beijing	4	5	2	4	7	13	11	4	4	4	4	5	S	S	S	S
	BJTB091413	577777377760771	New found	5	5	2	4	6	13	11	3	4	4	4	5	S	S	S	S
	BJTB091414	777777777763771	MANU2	1	4	2	3	6	10	10	2	4	2	2	5	S	S	S	S
	BJTB091415	777777777763771	MANU2	5	6	2	4	7	13	11	3	4	4	4	5	S	S	S	S
	BJTB091416	777777777763771	MANU2	5	6	2	4	7	12	11	3	4	4	4	5	S	S	R	S
	BJTB091420	000000000003771	Beijing	4	4	6	4	7	13	11	3	4	4	4	5	R	R	R	R
	BJTB091423	000000000003771	Beijing	5	6	3	4	7	13	11	3	4	4	4	5	S	S	S	S
	BJTB091426	000000000003771	Beijing	5	6	2	4	7	10	11	3	4	4	4	5	S	S	S	S
	BJTB091428	000000000003771	Beijing	5	6	0	4	7	12	11	3	4	4	4	5	R	R	S	R
	BJTB091429	000000000003771	Beijing	5	5	2	4	7	12	11	3	4	4	4	5	S	S	S	S
	BJTB091430	777777777760731	T2	1	5	2	3	7	10	11	2	3	3	2	5	S	S	S	S
	BJTB091432	000000000003771	Beijing	5	6	2	4	7	13	12	3	4	4	4	5	S	S	S	S
	BJTB091433	000000000000771	Beijing-like	5	6	2	4	7	13	12	3	4	4	4	5	S	S	S	S
	BJTB091434	000000000003731	Beijing-like	4	6	2	4	7	13	10	3	4	4	4	5	S	S	S	S
	BJTB091435	000000000003771	Beijing	5	6	2	3	7	13	12	4	4	4	4	5	S	S	S	S
	BJTB091437	000000000003771	Beijing	5	6	2	4	7	13	9	3	3	4	3	5	S	S	S	S
	BJTB091440	777777764760771	T1	3	1	2	3	5	12	11	2	3	4	3	5	S	S	S	S
	BJTB091444	000000000003771	Beijing	5	5	2	4	7	13	12	3	4	4	4	5	S	S	S	S
	BJTB091445	000000000003771	Beijing	5	6	2	4	8	13	12	3	4	4	4	5	S	S	S	S
	BJTB091447	000000000003771	Beijing	4	7	2	4	7	13	12	3	4	4	4	5	S	S	S	S
	BJTB091448	000000000003771	Beijing	9	6	1	4	7	13	12	3	4	4	4	5	S	S	S	S
	BJTB091449	000000000003771	Beijing	3	3	2	3	7	11	10	5	3	2	4	5	S	S	S	S
	BJTB091451	000000000003771	Beijing	5	6	2	3	6	13	12	3	4	4	4	5	S	S	S	S
	BJTB091452	000000000003771	Beijing	6	6	2	4	7	13	12	3	4	4	4	5	S	S	S	S
	BJTB091454	000000000003771	Beijing	5	5	2	4	6	13	12	3	3	4	4	5	S	S	S	S
	BJTB091456	000000000003771	Beijing	5	5	2	4	7	13	12	3	4	4	4	5	S	S	S	S
	BJTB091457	000000000003771	Beijing	5	3	2	4	7	13	12	3	4	4	4	5	S	S	S	S
	BJTB091467	000000000003771	Beijing	4	7	2	4	7	13	12	3	4	4	4	5	S	S	S	S
	BJTB091468	000000000003771	Beijing	5	6	2	4	7	13	12	3	4	4	4	5	R	R	R	R
	BJTB091471	777777777720771	H3	4	6	2	4	7	7	11	3	4	1	5	5	S	S	S	S
	BJTB091473	000000000003771	Beijing	5	5	2	3	7	13	12	3	4	4	4	5	S	S	S	S
	BJTB091474	000000000003771	Beijing	6	5	2	4	7	13	12	3	3	2	4	5	S	S	S	S
	BJTB091477	000000000003771	Beijing	5	6	2	4	7	13	12	3	4	4	4	5	S	S	S	S
	BJTB091478	000000000003771	Beijing	5	6	2	4	7	13	12	3	4	4	3	5	S	S	S	S
	BJTB091479	777777777777771	U	5	6	2	3	7	13	12	3	3	4	4	5	R	S	R	S
	BJTB091480	000000000003771	Beijing	6	3	2	4	7	13	12	3	3	2	4	5	S	S	S	S
	BJTB091481	000000000003771	Beijing	5	5	2	4	7	13	11	3	4	4	4	5	S	S	R	S
	BJTB091483	000000000003771	Beijing	5	4	2	4	7	12	11	3	4	4	4	5	S	S	S	S
	BJTB091485	000000000003731	Beijing-like	5	6	4	4	7	13	11	3	4	4	4	5	R	R	R	R
	BJTB091486	000000000003771	Beijing	4	7	4	4	7	13	11	3	3	4	4	5	S	S	S	S
	BJTB091488	000000000003771	Beijing	5	5	2	4	7	13	11	3	3	4	4	5	S	S	S	S
	BJTB091489	000000000003771	Beijing	4	6	2	2	7	13	11	3	3	4	4	5	S	S	S	S
	BJTB091490	000000000003771	Beijing	3	4	4	3	7	11	10	3	3	2	4	5	S	S	S	S
	BJTB091491	000000000003771	Beijing	5	6	2	4	7	13	11	3	4	4	4	5	S	S	S	S
	BJTB091492	000000000003771	Beijing	4	4	2	4	7	10	11	3	4	4	4	5	S	S	S	S
	BJTB091493	000000000003771	Beijing	5	6	3	4	7	13	11	3	4	4	5	5	S	S	S	S
	BJTB091494	000000000003771	Beijing	5	6	2	4	7	13	11	3	4	4	4	5	S	S	S	S
	BJTB091496	000000000003771	Beijing	5	5	2	4	7	13	11	3	4	4	4	5	S	S	S	S
	BJTB091497	000000000003771	Beijing	5	6	2	4	7	13	11	3	4	4	5	5	S	S	S	S
	BJTB091498	000000000003771	Beijing	5	5	2	4	7	13	11	3	4	4	4	5	S	S	S	S
	BJTB091502	000000000003771	Beijing	5	5	2	4	7	13	11	3	4	4	4	5	R	R	R	S
	BJTB091505	000000000003771	Beijing	5	6	2	4	7	13	11	3	4	4	4	5	S	S	S	S
	BJTB091506	000000000003771	Beijing	5	6	2	4	6	13	11	3	4	4	4	5	S	S	S	S
	BJTB091507	777777747760771	T1	5	5	2	4	7	13	11	3	4	4	4	5	S	S	S	S
	BJTB091508	000000000003771	Beijing	3	6	1	3	7	13	11	3	4	4	4	5	S	S	S	S
	BJTB091511	000000000003771	Beijing	5	6	2	3	7	13	11	2	4	4	4	5	S	S	S	S
	BJTB091512	000000000003771	Beijing	4	6	2	2	7	13	11	3	4	4	4	5	S	S	R	S
	BJTB091513	000000000003771	Beijing	5	6	2	4	8	6	11	4	4	4	3	5	S	S	S	S
	BJTB091515	000000000003771	Beijing	5	6	2	3	7	6	11	3	4	4	4	5	S	S	S	S
	BJTB091516	777777777763771	MANU2	1	6	2	4	7	4	10	3	4	4	4	5	R	R	R	R
	BJTB091517	000000000003771	Beijing	5	5	2	3	7	6	11	1	4	4	4	5	S	S	R	S
	BJTB091518	000000000003771	Beijing	4	6	2	3	7	13	11	3	4	4	7	5	S	S	S	S
	BJTB091519	000000000003771	Beijing	5	6	2	4	7	13	11	3	4	4	4	5	S	S	S	S
	BJTB091520	000000000003771	Beijing	5	6	2	4	7	13	11	2	4	4	4	5	S	S	S	S
	BJTB091521	000000000003771	Beijing	5	6	2	4	7	13	11	3	4	4	4	5	S	S	S	S
	BJTB091523	000000000003771	Beijing	5	6	2	4	7	13	11	3	4	4	4	5	S	S	S	S
	BJTB091524	000000000003771	Beijing	5	6	2	4	7	6	10	3	4	4	4	5	S	S	S	S
	BJTB091525	000000000003771	Beijing	4	7	2	4	6	6	11	3	4	4	4	5	S	S	S	S
	BJTB091526	000000000003771	Beijing	5	5	2	4	7	6	11	3	4	4	4	5	S	S	S	S
	BJTB091527	000000000003771	Beijing	5	6	2	5	7	13	11	2	4	4	4	5	R	R	R	R
	BJTB091528	000000000003771	Beijing	5	6	2	3	5	13	11	3	4	4	4	5	S	S	S	S
	BJTB091529	777777777760771	T1	3	4	2	3	7	5	10	3	3	2	4	5	S	S	S	S
	BJTB091531	000000000003771	Beijing	4	5	2	4	7	13	11	3	4	4	4	5	R	S	S	S
	BJTB091532	000000000003771	Beijing	5	5	2	4	7	13	11	2	4	4	4	5	S	S	S	S
	BJTB091533	000000000003771	Beijing	5	6	2	4	7	13	11	3	4	4	4	5	R	R	S	R
	BJTB091535	000000000003771	Beijing	6	4	2	4	7	6	11	3	4	4	4	5	S	S	S	S
	BJTB091536	000000000003771	Beijing	5	6	2	4	7	6	11	3	4	4	4	5	R	R	S	S
	BJTB091537	000000000003771	Beijing	5	5	2	4	7	6	11	3	3	4	3	5	R	R	S	S
	BJTB091538	000000000003771	Beijing	5	6	2	4	7	13	11	4	4	4	4	5	R	R	R	S
	BJTB091539	000000000000771	Beijing-like	5	6	2	4	7	6	11	3	4	4	4	5	S	S	S	S
	BJTB091540	000000000003771	Beijing	5	6	2	4	7	6	11	3	4	4	4	5	R	R	R	S
	BJTB091541	000000000003771	Beijing	4	5	2	4	7	6	11	4	4	4	4	5	S	S	R	S
	BJTB091543	000000000003771	Beijing	5	6	2	4	7	13	11	3	4	4	4	5	S	S	S	S
	BJTB091545	777717361720771	New found	3	2	2	3	7	11	10	3	3	2	4	6	S	S	S	S
	BJTB091547	000000000003771	Beijing	5	6	2	4	7	13	11	3	4	4	4	5	S	S	S	S
	BJTB091548	000000000003771	Beijing	5	6	2	5	7	6	11	3	4	4	4	5	S	S	S	S
	BJTB091549	000000000003771	Beijing	5	5	2	4	7	6	11	1	4	4	4	5	S	S	S	S
	BJTB091552	000000000002771	Beijing-like	5	6	2	4	6	7	11	3	3	4	4	5	S	S	S	S
	BJTB091553	760177777760771	T1	1	2	2	3	6	11	10	2	1	2	2	5	S	S	S	S
	BJTB091554	000000000003771	Beijing	5	5	2	4	7	6	11	3	3	4	4	5	S	S	S	S
	BJTB091558	000000000003771	Beijing	4	7	2	4	7	13	9	3	4	4	5	5	S	S	S	S
	BJTB091559	777777777760771	T1	1	6	2	3	7	11	10	2	3	2	2	5	S	S	S	S
	BJTB091563	000000000003771	Beijing	5	6	2	4	7	6	11	3	4	4	4	5	S	S	S	S
	BJTB091564	000000000003771	Beijing	4	5	2	4	7	6	11	3	4	4	4	5	S	S	S	S
	BJTB091565	000000000003771	Beijing	1	6	2	4	7	6	10	4	4	4	4	5	S	S	R	S
	BJTB091567	000000000003771	Beijing	5	4	2	4	6	13	11	3	4	4	4	5	S	S	R	S
	BJTB091569	000000000003771	Beijing	5	7	2	4	7	6	11	3	4	4	4	5	S	S	S	S
	BJTB091571	777777777763771	MANU2	3	6	2	3	7	10	10	3	3	2	4	5	S	S	S	S
	BJTB091572	000000000003771	Beijing	5	6	2	4	7	13	11	3	4	4	4	5	S	S	S	S
	BJTB091573	000000000003771	Beijing	5	6	2	4	8	6	11	3	4	4	4	5	S	S	S	S
	BJTB091574	000000000003771	Beijing	5	4	2	3	7	13	11	3	4	4	4	5	S	S	R	S
	BJTB091575	000000000003771	Beijing	5	5	2	4	7	6	11	3	3	4	4	5	S	S	S	S
	BJTB091577	000000000003771	Beijing	5	6	2	3	7	6	11	3	5	4	4	5	S	S	S	S
	BJTB091581	000000000003771	Beijing	4	5	2	4	7	13	11	3	3	4	4	1	S	S	S	S
	BJTB091583	000000000003771	Beijing	5	5	2	4	7	13	10	3	4	4	4	5	S	S	S	S
	BJTB091584	000000000003771	Beijing	4	5	2	4	7	13	11	3	3	4	4	5	S	S	S	S
	BJTB091587	000000000003771	Beijing	5	6	2	4	7	13	10	4	4	4	3	5	S	S	S	S
	BJTB091589	000000000003771	Beijing	5	6	2	4	7	13	10	3	4	4	4	5	S	S	S	S
	BJTB091590	000000000003771	Beijing	5	6	2	4	7	13	10	3	4	4	4	4	S	S	R	S
	BJTB091592	000000000003771	Beijing	5	6	2	4	7	13	9	3	4	4	4	5	R	R	R	R
	BJTB091596	000000000003771	Beijing	5	5	2	4	7	13	11	3	4	4	4	5	S	S	S	S
	BJTB091600	000000000003771	Beijing	5	5	2	4	6	13	11	3	4	4	4	5	S	S	S	S
	BJTB091601	000000000003771	Beijing	5	5	2	4	7	13	11	1	3	2	4	5	S	S	S	S
	BJTB091604	000000000003771	Beijing	5	5	2	4	7	13	11	3	4	2	4	5	S	S	S	S
	BJTB091606	000000000003171	Beijing-like	5	4	2	4	7	13	11	4	3	4	4	5	S	S	S	S
	BJTB091608	000000000003771	Beijing	4	6	1	4	6	12	10	3	4	4	4	5	S	S	S	S
	BJTB091609	000000000003771	Beijing	4	6	2	4	7	13	10	3	3	4	4	5	S	S	S	S
	BJTB091611	000000000003771	Beijing	5	6	2	4	7	12	10	4	4	4	4	5	R	S	R	S
	BJTB091613	000000000003771	Beijing	5	5	2	4	6	13	10	3	4	4	4	5	S	S	S	S
	BJTB091614	000000000003771	Beijing	6	6	2	2	7	13	10	3	4	4	5	5	S	S	S	S
	BJTB091615	000000000003771	Beijing	5	5	2	4	7	13	10	3	4	4	4	5	S	S	S	S
	BJTB091616	000000000003771	Beijing	4	6	2	4	7	14	10	3	4	4	4	5	S	S	S	S
	BJTB091618	000000000003771	Beijing	5	8	2	4	7	13	10	3	4	4	4	5	S	S	S	S
	BJTB091619	000000000003771	Beijing	4	3	2	4	7	13	10	3	1	4	3	5	S	S	S	S
	BJTB091622	000000000003771	Beijing	5	5	2	4	7	13	10	3	4	4	2	5	S	S	S	S
	BJTB091626	000000000003771	Beijing	5	6	2	4	7	13	10	3	4	4	4	5	S	S	S	S
	BJTB091627	000000000003771	Beijing	3	2	2	4	5	12	10	2	3	2	4	5	S	S	S	S
	BJTB091629	000000000003771	Beijing	5	6	3	4	7	13	10	3	4	4	5	5	S	S	S	S
	BJTB091632	776657777420771	New found	5	6	2	4	7	13	10	3	4	4	4	5	S	S	S	S
	BJTB091633	000000000003771	Beijing	5	6	2	4	7	12	10	3	4	4	4	5	R	R	R	S
	BJTB091635	000000000003771	Beijing	5	6	2	4	7	12	10	3	4	4	4	5	S	S	S	S
	BJTB091637	000000000003771	Beijing	4	6	2	4	7	12	10	3	4	4	4	5	S	S	S	S
	BJTB091638	000000000003771	Beijing	5	3	2	4	6	12	10	3	4	4	4	5	S	S	S	S
	BJTB091639	000000000003771	Beijing	4	6	2	2	7	12	9	3	4	4	4	5	S	S	S	S
	BJTB091642	000000000003771	Beijing	5	4	2	4	7	12	10	3	4	4	5	5	S	S	S	S
	BJTB091643	777777777763771	MANU2	3	5	2	3	7	10	9	3	2	2	2	5	S	S	S	S
	BJTB091644	000000000003771	Beijing	5	6	2	4	7	12	10	2	4	4	4	5	S	S	S	S
	BJTB091645	777737777760771	T3	4	6	2	4	7	13	10	3	4	4	4	5	S	S	S	S
	BJTB091647	000000000003771	Beijing	1	5	2	4	7	10	10	2	3	2	1	5	S	S	S	S
	BJTB091648	000000000003771	Beijing	5	6	2	4	7	12	10	3	4	4	4	5	S	S	S	S
	BJTB091649	757777777763771	MANU2	5	6	2	3	7	12	10	3	4	4	4	5	S	S	S	S
	BJTB091650	000000000003771	Beijing	4	6	2	3	7	12	10	3	4	4	4	5	S	S	S	S
	BJTB091651	777777377760771	T4	5	5	2	4	7	12	9	3	4	4	4	5	S	S	S	S
	BJTB091652	777777777760771	T1	4	6	6	4	7	12	9	3	4	4	4	5	R	S	S	S
	BJTB091653	777777777763771	MANU2	5	5	3	4	7	12	10	3	4	4	4	5	R	S	S	S
	BJTB091654	000000000003771	Beijing	5	5	2	4	7	12	10	3	3	4	2	5	S	S	S	S
	BJTB091655	757777777763771	MANU2	5	4	2	4	7	12	9	3	4	4	4	6	S	S	S	S
	BJTB091656	000000000003771	Beijing	5	6	2	4	7	12	9	3	4	4	4	5	S	S	R	S
	BJTB091658	757777777763771	MANU2	5	6	2	2	7	12	9	3	4	4	4	5	R	R	R	R
	BJTB091660	000000000003771	Beijing	5	5	2	3	7	12	9	3	4	4	4	5	R	S	S	S
	BJTB091661	000000000003771	Beijing	5	20	2	3	7	12	9	3	4	4	4	5	S	S	S	S
	BJTB091663	777740007760771	T1	5	5	4	4	7	12	9	3	4	4	7	5	S	S	S	S
	BJTB091664	000000000003771	Beijing	4	5	2	3	7	12	9	3	3	4	4	5	S	S	R	S
	BJTB091665	000000000003771	Beijing	1	5	2	2	7	11	9	2	4	2	2	5	S	S	S	S
	BJTB091667	000000000003771	Beijing	5	6	2	3	7	12	9	3	4	4	4	5	S	S	S	S
	BJTB091668	000000000003771	Beijing	5	4	2	4	7	7	11	3	4	4	4	5	R	S	R	R
	BJTB091669	000000000003771	Beijing	5	5	2	3	7	11	10	3	4	4	4	5	R	R	R	R
	BJTB091670	777777777763771	MANU2	5	6	2	3	7	12	9	3	4	4	4	5	S	S	S	S
	BJTB091671	000000000003771	Beijing	5	6	2	3	7	12	9	3	4	4	4	5	S	S	S	S
	BJTB091673	000000000003771	Beijing	5	5	2	3	7	12	9	3	4	4	4	5	S	S	S	S
	BJTB091674	000000000003771	Beijing	4	6	2	3	7	12	9	3	4	4	3	5	S	S	S	S
	BJTB091675	000000000003771	Beijing	3	4	2	4	7	14	11	3	4	4	4	5	R	R	S	R
	BJTB091676	000000000003771	Beijing	4	4	4	1	7	12	9	3	4	4	4	5	S	S	S	S
	BJTB091677	777777777763771	MANU2	5	4	4	3	7	12	9	3	4	4	5	5	S	S	S	S
	BJTB091678	000000000003771	Beijing	5	5	2	3	7	12	9	3	4	4	4	5	S	S	S	S
	BJTB091679	000000000003771	Beijing	5	5	2	3	7	12	11	6	4	4	4	5	S	S	S	S
	BJTB091680	000000000003771	Beijing	4	7	2	4	7	12	11	3	4	2	4	5	S	S	S	S
	BJTB091681	777777777763771	MANU2	5	5	2	3	7	12	11	1	3	4	4	5	S	S	R	R
	BJTB091682	000000000003771	Beijing	5	5	2	3	7	12	11	3	4	4	4	5	S	S	S	S
	BJTB091684	777777777763771	MANU2	8	4	2	4	7	12	11	3	4	3	4	5	S	S	S	S
	BJTB091685	777777777763771	MANU2	4	7	2	3	7	12	11	4	4	4	4	5	R	R	R	R
	BJTB091686	000000000003771	Beijing	4	6	2	3	7	12	11	4	4	4	4	5	S	S	S	S
	BJTB091687	000000000003771	Beijing	5	6	4	3	7	12	11	3	3	4	4	5	S	S	S	S
	BJTB091689	000000000003771	Beijing	5	6	2	3	7	7	11	3	4	4	4	5	S	S	S	S
	BJTB091690	000000000003771	Beijing	5	5	2	4	7	7	11	3	4	4	4	5	S	S	S	S
	BJTB091691	000000000003771	Beijing	5	6	2	4	7	13	11	3	4	4	4	5	S	S	S	S
	BJTB091692	777777777763771	MANU2	5	6	2	4	7	13	11	3	4	4	4	5	S	S	S	S
	BJTB091693	000000000003771	Beijing	5	6	2	4	7	13	11	3	4	4	3	5	S	R	R	R
	BJTB091694	000000000003771	Beijing	5	6	2	3	7	13	11	4	4	4	4	5	S	S	S	S
	BJTB091695	000000000003771	Beijing	5	5	2	4	7	13	11	3	2	4	4	5	S	S	S	S
	BJTB091696	777777777763771	MANU2	5	8	2	4	7	13	11	3	4	4	4	5	S	S	S	S
	BJTB091697	000000000003771	Beijing	5	6	2	4	7	13	11	3	4	4	4	5	S	S	S	S
	BJTB091698	777777776760771	T1	5	5	2	3	7	13	11	3	4	3	4	5	S	S	S	S
	BJTB091699	000000000003771	Beijing	3	4	2	4	7	11	11	3	4	2	4	5	S	S	S	S
	BJTB091701	000000000003771	Beijing	4	6	2	4	7	13	11	3	4	2	4	5	S	S	S	S
	BJTB091702	000000000003771	Beijing	5	5	2	4	7	13	11	3	4	4	4	5	R	R	S	S
	BJTB091761	000000000003771	Beijing	5	6	3	2	3	5	4	3	4	4	4	5	S	S	S	S
	BJTB091762	000000000003771	Beijing	5	5	2	3	3	5	4	3	1	4	4	5	S	S	S	R
	BJTB091763	000000000003771	Beijing	5	5	2	2	3	5	4	3	4	4	4	5	R	S	S	S
	BJTB091764	000000000003771	Beijing	5	4	2	3	3	5	4	2	4	4	4	5	S	S	S	S
	BJTB091765	000000000003771	Beijing	5	5	2	3	3	5	4	3	4	4	4	5	S	S	S	S
	BJTB091766	000000000003771	Beijing	5	5	2	3	3	5	4	4	4	4	4	5	S	S	S	S
	BJTB091767	000000000003771	Beijing	5	6	2	3	3	5	2	3	4	4	4	5	S	S	S	S
	BJTB091768	000000000003771	Beijing	5	4	2	3	2	5	2	3	4	4	4	5	S	S	S	S
	BJTB091769	777777777760770	T1	3	3	2	3	3	3	2	5	3	2	4	5	S	S	S	S
	BJTB091770	777777777760731	T2	3	6	2	2	3	3	4	2	4	2	2	5	S	S	S	S
	BJTB091771	000000000003771	Beijing	5	6	2	2	3	5	4	3	4	4	4	5	S	S	S	S
	BJTB091772	000000000003771	Beijing	3	6	2	3	3	5	4	2	4	4	3	5	S	S	S	S
	BJTB091773	000000000003771	Beijing	5	6	2	3	3	5	4	3	4	4	4	5	S	S	S	S
	BJTB091774	000000000003771	Beijing	5	6	2	3	2	5	3	3	4	4	4	5	S	S	S	S
	BJTB091775	000000000003771	Beijing	5	5	2	3	3	6	9	3	3	4	4	5	S	S	S	R
	BJTB091777	000000000003771	Beijing	3	7	4	3	3	5	4	3	4	4	4	5	S	S	S	S
	BJTB091778	777777777763771	MANU2	5	5	2	3	3	5	4	3	4	4	4	5	R	S	S	S
	BJTB091779	000000000003771	Beijing	4	7	2	3	3	5	4	3	4	4	4	5	S	S	S	S
	BJTB091783	777777777760771	T1	1	3	4	3	3	3	4	2	4	2	2	5	R	S	S	S
	BJTB091784	000000000003771	Beijing	5	5	2	3	3	5	9	3	3	4	3	5	R	R	R	R
	BJTB091785	000000000003771	Beijing	5	5	2	3	3	5	4	3	4	4	4	5	R	S	R	R
	BJTB091786	000000000003771	Beijing	5	6	2	3	3	4	4	3	4	4	4	5	R	S	S	S
	BJTB091787	000000000003771	Beijing	4	4	2	3	3	5	4	3	4	4	4	5	S	S	S	S
	BJTB091789	000000000003771	Beijing	5	6	3	2	3	4	4	3	4	4	4	5	S	S	S	S
	BJTB091790	000000000003771	Beijing	5	6	2	3	3	5	4	3	4	4	6	5	S	S	S	S
	BJTB091791	000000000003771	Beijing	5	5	2	3	3	5	4	4	4	4	5	5	S	S	R	S
	BJTB091792	000000000003771	Beijing	5	6	2	3	3	5	3	3	4	4	5	5	S	S	S	S
	BJTB091794	000000000003771	Beijing	5	8	2	3	3	5	9	3	4	4	4	5	S	S	S	S
	BJTB091797	777777777763771	MANU2	3	3	4	3	3	3	3	3	3	2	4	5	S	S	S	S
	BJTB091799	000000000003771	Beijing	5	6	2	3	3	4	3	3	4	4	4	5	S	S	S	S
	BJTB091800	000000000003771	Beijing	4	3	2	3	3	5	4	3	2	4	4	5	S	S	S	S
	BJTB091802	000000000003771	Beijing	5	6	4	3	3	5	4	3	4	4	4	5	S	S	S	S
	BJTB091805	777777777763771	MANU2	1	7	4	2	3	3	4	2	4	2	2	5	S	S	S	S
	BJTB091806	000000000003771	Beijing	5	5	2	3	3	5	4	3	5	4	4	5	S	S	S	S
	BJTB091808	000000000003771	Beijing	5	5	2	3	3	5	4	4	4	4	4	5	S	S	S	S
	BJTB091810	000000000003771	Beijing	4	5	2	3	3	5	3	3	4	4	4	5	S	S	S	S
	BJTB091811	000000000003771	Beijing	5	5	4	3	3	4	9	3	4	4	4	5	S	S	S	S
	BJTB091812	000000000003771	Beijing	4	3	2	3	3	5	9	3	4	4	5	5	S	S	S	S
	BJTB091814	000000000003771	Beijing	4	6	2	4	6	7	4	3	4	4	4	5	S	S	S	S
	BJTB091815	000000000003771	Beijing	5	6	2	3	3	5	4	3	4	4	5	5	S	S	S	S
	BJTB091816	000000000003771	Beijing	5	6	2	3	3	5	9	3	4	4	4	5	S	S	S	S
	BJTB091817	000000000003771	Beijing	5	5	2	2	3	5	4	3	4	4	4	5	R	R	S	R
	BJTB091819	000000000003711	Beijing-like	5	6	2	3	3	5	9	3	4	4	4	5	S	S	S	S
	BJTB091820	000000000003771	Beijing	4	6	2	3	3	5	4	3	4	4	4	5	S	S	S	S
	BJTB091821	000000000003771	Beijing	4	5	2	3	3	5	4	3	3	4	4	5	S	S	S	S
	BJTB091823	000000000003771	Beijing	3	6	2	3	3	5	4	3	4	4	5	5	S	S	S	S
	BJTB091824	000000000003771	Beijing	4	3	2	3	3	5	4	3	4	4	4	5	R	R	R	S
	BJTB091825	000000000003771	Beijing	9	5	3	3	3	5	4	3	4	4	4	5	S	S	R	S
	BJTB091826	000000000003771	Beijing	5	5	2	3	3	5	9	3	4	4	4	5	R	S	S	S
	BJTB091828	000000000003771	Beijing	9	4	2	3	3	5	4	3	4	4	4	5	S	S	R	S
	BJTB091829	000000000003771	Beijing	5	4	2	3	2	5	4	3	4	4	4	5	S	S	S	S
	BJTB091834	000000000003771	Beijing	4	6	2	3	3	5	9	3	4	4	4	5	S	S	S	S
	BJTB091835	000000000003771	Beijing	4	3	2	3	3	5	9	3	4	2	5	5	R	S	R	R
	BJTB091836	000000000003771	Beijing	4	7	3	3	2	5	9	3	4	4	4	5	R	R	R	R
	BJTB091837	000000000003771	Beijing	3	5	4	3	3	5	2	3	4	4	4	5	S	S	S	R
	BJTB091840	000000000003771	Beijing	4	4	2	1	3	3	4	3	4	4	4	5	S	S	S	S
	BJTB091841	000000000003771	Beijing	5	5	2	3	3	5	9	3	4	4	4	5	S	S	S	S
	BJTB091842	000000000003771	Beijing	5	6	3	3	3	5	9	3	4	4	7	5	S	S	R	S
	BJTB091843	000000000003771	Beijing	5	5	2	3	3	5	8	3	3	4	4	5	S	S	S	S
	BJTB091845	777777767760771	T1	5	4	2	3	3	3	4	4	3	2	5	5	S	S	S	S
	BJTB091847	777777777763771	MANU2	5	6	2	3	3	5	9	3	4	4	4	5	R	R	R	R
	BJTB091848	000000000003771	Beijing	3	6	2	2	3	3	4	3	4	4	4	5	S	S	S	S
	BJTB091849	000000000003771	Beijing	5	5	2	3	3	5	4	3	3	4	4	5	S	S	S	S
	BJTB091850	000000000003771	Beijing	5	6	2	3	3	5	9	3	3	4	4	5	S	S	S	S
	BJTB091851	000000000003771	Beijing	5	6	2	4	3	3	4	3	4	4	2	5	S	S	R	S
	BJTB091852	000000000003731	Beijing-like	1	5	2	2	3	7	4	3	4	3	4	5	S	S	S	S
	BJTB091853	777777776760731	T2	5	5	2	2	6	6	4	2	4	2	4	5	S	S	S	S
	BJTB091855	000000000003771	Beijing	5	6	2	4	6	7	3	3	4	4	3	5	S	S	S	S
	BJTB091857	777777777763771	MANU2	5	3	2	4	6	6	4	3	4	2	4	5	R	R	R	R
	BJTB091858	000000000003771	Beijing	4	3	3	3	6	5	4	4	3	2	2	5	S	S	R	S
	BJTB091861	000000000003771	Beijing	5	6	2	3	6	6	3	3	4	3	4	5	R	R	R	R
	BJTB091862	000000000003771	Beijing	5	6	2	3	6	6	3	3	4	4	4	5	R	S	S	R
	BJTB091864	777377777763771	New found	4	6	2	4	6	6	4	2	4	4	4	5	S	S	S	S
	BJTB091865	000000000003771	Beijing	5	6	2	3	7	6	4	3	4	4	4	5	S	S	R	S
	BJTB091867	000000000003771	Beijing	5	5	2	3	6	6	4	3	4	4	4	5	S	S	S	R
	BJTB091868	000000000003771	Beijing	5	1	2	3	5	5	4	2	2	4	4	5	S	S	S	S
	BJTB091869	777777777760421	New found	5	3	2	3	6	5	3	3	3	4	4	5	S	S	S	R
	BJTB091870	000000000003561	Beijing-like	3	6	2	3	6	6	4	3	4	1	4	5	S	S	S	S
	BJTB091873	000000000003771	Beijing	5	7	0	3	7	7	4	3	4	4	4	5	S	S	S	S
	BJTB091875	777777777763771	MANU2	5	5	4	2	6	7	4	3	4	4	4	5	R	S	R	R
	BJTB091876	000000000003771	Beijing	5	6	2	4	6	7	3	3	4	4	4	5	R	S	R	S
	BJTB091877	000000000003771	Beijing	5	6	6	4	6	7	4	3	3	4	4	5	S	S	R	S
	BJTB091878	000000000003771	Beijing	5	6	2	3	7	7	4	4	4	4	4	5	R	S	R	S
	BJTB091879	777777777760771	T1	3	4	2	3	7	5	4	5	2	2	6	5	S	S	S	S
	BJTB091881	000000000003771	Beijing	5	5	2	3	7	6	4	3	3	4	6	3	S	S	S	S
	BJTB091882	000000000003771	Beijing	5	6	2	3	7	7	3	3	4	4	4	5	S	S	S	S
	BJTB091883	000000000003771	Beijing	3	4	2	3	7	6	4	3	3	2	4	5	S	S	S	S
	BJTB091884	000000000003771	Beijing	5	4	2	3	3	3	9	3	4	4	4	5	S	S	S	S
	BJTB091887	000000000003771	Beijing	4	3	2	3	3	5	4	3	4	4	4	5	S	S	S	S
	BJTB091889	000000000003771	Beijing	5	6	2	4	4	5	10	3	4	4	4	5	R	S	R	R
	BJTB091890	000000000003771	Beijing	5	6	2	4	3	5	4	3	4	4	4	4	S	S	S	S
	BJTB091892	000000000003771	Beijing	5	5	2	3	3	5	4	3	4	4	4	5	S	S	S	S
	BJTB091894	000000000003771	Beijing	5	6	2	3	3	5	3	3	4	4	4	5	S	S	S	S
	BJTB091895	000000000003771	Beijing	5	6	2	3	3	5	9	3	4	4	4	5	S	S	S	S
	BJTB091896	000000000003771	Beijing	5	5	4	3	3	5	4	3	4	4	4	5	S	S	S	S
	BJTB091897	000000000003771	Beijing	5	6	2	3	2	5	4	3	4	4	4	5	S	S	S	S
	BJTB091898	000000000003771	Beijing	5	6	2	3	3	5	4	3	4	4	4	5	S	S	S	S
	BJTB091899	000000000003771	Beijing	5	4	6	3	1	5	4	3	4	4	4	5	S	S	S	S
	BJTB091900	000000000003771	Beijing	5	6	4	3	3	5	4	3	4	4	4	5	S	S	S	S
	BJTB091902	000000000003771	Beijing	5	4	2	2	3	5	3	3	4	4	4	5	S	S	S	S
	BJTB091903	000000000003771	Beijing	5	5	2	3	2	5	4	3	4	4	4	5	S	S	S	R
	BJTB091904	000000000003771	Beijing	5	6	2	3	3	5	3	4	4	4	4	5	S	S	R	S
	BJTB091905	000000000003771	Beijing	5	6	2	3	3	3	9	3	4	4	4	5	S	S	S	S
	BJTB091907	000000000003771	Beijing	5	6	2	3	3	5	9	3	4	4	4	5	S	S	S	S
	BJTB091908	000000000003771	Beijing	6	6	2	3	3	5	9	3	4	4	4	5	S	S	S	S
	BJTB091909	000000000003771	Beijing	3	5	2	3	3	5	8	3	3	4	4	5	S	S	S	S
	BJTB091910	000000000003761	Beijing-like	1	4	2	2	3	5	10	2	4	2	2	5	S	S	S	S
	BJTB091911	000000000003771	Beijing	5	6	2	3	3	5	10	3	4	4	4	5	S	S	S	S
	BJTB091912	000000000003771	Beijing	5	6	2	3	3	4	10	3	4	4	4	5	S	S	S	S
	BJTB091913	000000000003771	Beijing	5	4	2	3	3	5	10	3	3	4	4	5	S	S	S	S
	BJTB091914	777777777763771	MANU2	5	6	3	3	3	5	10	3	4	4	4	5	S	S	S	S
	BJTB091915	000000000003771	Beijing	3	6	3	3	3	5	10	4	4	4	4	5	S	S	S	S
	BJTB091916	000000000003771	Beijing	5	4	3	3	3	4	10	3	4	4	4	5	S	S	S	S
	BJTB091917	000000000003771	Beijing	5	5	3	3	3	3	10	3	4	4	4	5	S	S	S	S
	BJTB091918	000000000003771	Beijing	3	3	3	3	3	5	10	4	3	2	4	5	S	S	S	S
	BJTB091919	000000000003771	Beijing	4	7	3	3	3	3	10	3	4	4	4	5	S	S	S	S
	BJTB091920	777777777660071	T1	4	5	2	3	3	5	10	3	4	4	4	5	S	S	S	S
	BJTB091921	000000000003771	Beijing	5	5	3	3	3	4	9	2	3	4	4	5	S	S	S	S
	BJTB091922	777777777760771	T1	3	3	2	2	3	5	9	3	3	2	4	4	S	S	S	R
	BJTB091923	000000000003771	Beijing	4	5	2	3	3	6	4	2	4	4	4	5	S	S	S	S
	BJTB091924	777777777760771	T1	4	6	3	3	3	6	10	3	4	4	4	5	R	S	R	S
	BJTB091925	000000000003771	Beijing	4	6	3	3	1	6	10	3	4	4	4	5	R	S	R	S
	BJTB091926	000000000003771	Beijing	5	6	3	3	3	3	10	3	4	4	4	5	S	R	S	R
	BJTB091929	000000000003771	Beijing	1	2	3	2	3	4	9	2	4	2	4	5	S	S	S	S
	BJTB091930	000000000003771	Beijing	3	1	3	5	4	5	10	2	3	4	4	5	S	S	S	S
	BJTB091933	000000000003771	Beijing	5	5	2	3	3	5	8	2	4	4	4	5	S	R	R	S
	BJTB091935	000000000003771	Beijing	4	6	3	3	3	5	9	3	4	4	4	5	S	S	S	S
	BJTB091936	000000000003771	Beijing	4	6	3	3	4	5	8	3	4	4	4	5	S	S	S	S
	BJTB091937	000000000003771	Beijing	3	1	4	2	3	5	9	3	2	2	4	5	S	S	S	S
	BJTB091938	000000000003771	Beijing	5	5	2	3	1	5	9	3	4	4	4	5	S	S	S	S
	BJTB091939	000000000003771	Beijing	4	6	2	3	3	5	9	3	4	4	4	5	S	S	S	S
	BJTB091940	000000000003771	Beijing	5	6	2	3	3	5	9	3	4	4	4	5	S	S	S	R
	BJTB091941	000000000003771	Beijing	5	6	2	3	3	5	3	6	4	4	4	5	S	S	S	S
	BJTB091942	000000000003771	Beijing	4	6	7	3	3	4	8	3	4	4	4	5	S	S	S	S
	BJTB091943	000000000003771	Beijing	5	6	2	3	3	5	4	4	4	4	4	6	S	S	S	S
	BJTB091944	000000000003771	Beijing	5	6	3	6	3	4	4	3	4	4	4	5	S	S	S	S
	BJTB091945	000000000003771	Beijing	4	4	2	6	3	5	5	3	4	4	4	5	S	S	S	S
	BJTB091946	000000000003771	Beijing	5	6	2	6	3	5	3	3	4	4	4	5	R	S	S	S
	BJTB091947	000000000003771	Beijing	5	5	2	6	2	6	10	3	4	4	4	5	R	S	R	S
	BJTB091948	000000000003771	Beijing	4	5	2	6	3	4	4	3	4	4	4	5	S	S	S	S
	BJTB091949	000000000003771	Beijing	5	6	3	6	3	5	4	6	4	4	4	5	R	R	R	R
	BJTB091950	000000000003771	Beijing	5	5	2	5	3	5	4	3	3	2	4	5	S	S	R	S
	BJTB091952	777777777763771	MANU2	6	6	2	3	3	5	9	1	4	4	4	5	R	R	R	R
	BJTB091953	400000000003771	U	3	4	2	3	3	5	4	3	3	2	4	5	R	R	R	S
	BJTB091954	000000000003771	Beijing	5	6	2	3	3	6	4	3	4	4	5	5	R	S	R	S
	BJTB091955	000000000003771	Beijing	5	6	2	3	3	6	4	3	4	4	4	5	R	S	R	S
	BJTB091960	777777777760771	T1	5	5	2	2	3	5	4	3	4	4	4	5	S	S	S	S
	* resistance, #susceptible; INH: Isoniazid; LFP: Rifampicin; SM: Streptomycin; EMB: Ethambutol;
